# Supplementary material for: Effect of Trichoderma Bioactive Metabolite Treatments on the Production, Quality, and Protein Profile of Strawberry Fruits
Source: J Agric Food Chem. 2020 May 19;68(27):7246–58. doi: 10.1021/acs.jafc.0c01438 (PMC8154561; doi:10.1021/acs.jafc.0c01438)
Supplement: Supplementary file 2 — jf0c01438_si_003.xlsx [file jf0c01438_si_003.xlsx]

## Sheet: Proteins
Checked	Protein FDR Confidence	Master	NCBI Accession	Description	Exp. q-value	Sum PEP Score	Coverage	# Peptides	# PSMs	Protein Group IDs	# Unique Peptides	# Razor Peptides	Score A Mascot	# AAs	MW [kDa]	calc. pI	# Protein Unique Peptides	Found in File: [F1] Replicate 1	Found in File: [F2] Replicate 2	Found in Sample: [S1] F1: 126, Control, Ctr-1	Found in Sample: [S2] F2: 126, Control, Ctr-1	Found in Sample: [S6] F1: 128C, Sample, HA	Found in Sample: [S12] F2: 128C, Sample, HA	Found in Sample: [S7] F1: 129N, Sample, 6PP	Found in Sample: [S13] F2: 129N, Sample, 6PP	Found in Sample: [S8] F1: 129C, Sample, HYTLO	Found in Sample: [S14] F2: 129C, Sample, HYTLO	Modifications	Abundance Ratio: (HA) / (Ctr-1)	Abundance Ratio: (6PP) / (Ctr-1)	Abundance Ratio: (HYTLO) / (Ctr-1)	Abundances (Grouped): Ctr-1	Abundances (Grouped): HA	Abundances (Grouped): 6PP	Abundances (Grouped): HYTLO	Abundances (Scaled): F1: 126, Control, Ctr-1	Abundances (Scaled): F2: 126, Control, Ctr-1	Abundances (Scaled): F1: 128C, Sample, HA	Abundances (Scaled): F2: 128C, Sample, HA	Abundances (Scaled): F1: 129N, Sample, 6PP	Abundances (Scaled): F2: 129N, Sample, 6PP	Abundances (Scaled): F1: 129C, Sample, HYTLO	Abundances (Scaled): F2: 129C, Sample, HYTLO	Abundance: F1: 126, Control, Ctr-1	Abundance: F2: 126, Control, Ctr-1	Abundance: F1: 128C, Sample, HA	Abundance: F2: 128C, Sample, HA	Abundance: F1: 129N, Sample, 6PP	Abundance: F2: 129N, Sample, 6PP
FALSE	High	Master Protein	113436	RecName: Full=Alcohol dehydrogenase	0	36.336	29	9	23	5852	5	5	436	380	41.4	7.03	1	High	High	High	High	High	High	High	High	High	High		1.511	1.309	1.227	85.6	129.4	112.1	105	80.9	90.4	119.6	139.2	111.5	112.6	107.4	102.7	306.2	336.6	351.4	401.1	344.2	336.7
FALSE	High	Master Protein	116381	RecName: Full=Chalcone synthase 2; AltName: Full=Naringenin-chalcone synthase 2	0	16.789	10	3	16	9995	1	0	249	388	42.5	6.87	0	High	Not Found	High	Not Found	High	Not Found	High	Not Found	High	Not Found		1.507	1.204	1.533	71.8	108.2	86.4	110	71.8		108.2		86.4		110		8.4		9.9		8.3
FALSE	High	Master Protein	128791	RecName: Full=NADH-ubiquinone oxidoreductase chain 5; AltName: Full=NADH dehydrogenase subunit 5	0	6.664	4	2	2	4290	2	0	77	670	74.5	7.37	0	High	Not Found	High	Not Found	High	Not Found	High	Not Found	High	Not Found		1.974	1.621	1.55	70.7	139.5	114.6	109.6	70.7		139.5		114.6		109.6		99.9		153.2		132.1
FALSE	High	Master Protein	462013	RecName: Full=Endoplasmin homolog; AltName: Full=Glucose-regulated protein 94 homolog; Short=GRP-94 homolog; Flags: Precursor	0	34.144	13	9	37	1534	1	1	837	817	93.4	4.97	0	Not Found	High	Not Found	High	Not Found	High	Not Found	High	Not Found	High		0.643	0.728	0.783	124.3	79.9	90.5	97.3	126.3	122.2	76.9	82.8	90.5	90.4	97	97.5	416.3	315	196.8	165.1	243.3	187
FALSE	High	Master Protein	6094439	RecName: Full=Translationally-controlled tumor protein homolog; Short=TCTP	0	40.084	37	6	79	3587	3	4	1688	170	19	4.55	3	High	High	High	High	High	High	High	High	High	High		0.518	0.604	0.639	132.4	68.5	80	84.6	130.4	134.3	68.4	68.7	82.5	77.5	84.4	84.7	1942	2612.1	791.1	1032.7	1001.8	1209.1
FALSE	High	Master Protein	10720093	RecName: Full=Probable mannitol dehydrogenase; AltName: Full=NAD-dependent mannitol dehydrogenase	0	53.686	48	11	29	5442	4	7	590	359	39.1	6.93	2	High	High	High	High	High	High	High	High	High	High		0.719	0.966	0.659	120.3	86.5	116.2	79.2	121	119.5	86.1	86.9	119.8	112.5	76.5	82	787.5	444.8	435.2	250.2	636.1	336
FALSE	High	Master Protein	14718113	ATP synthase beta subunit, partial (chloroplast) [Limnanthes douglasii]	0	31.188	27	7	15	2258	1	0	225	373	40.4	5.49	1	High	Not Found	High	Not Found	High	Not Found	High	Not Found	High	Not Found		0.538	0.644	0.829	120.9	65	77.9	100.3	120.9		65		77.9		100.3		15.4		6.4		8.1
FALSE	High	Master Protein	30687411	Dihydrolipoamide succinyltransferase [Arabidopsis thaliana]	0	23.698	11	3	14	1874	1	0	566	365	39.7	7.53	0	High	High	High	High	High	High	High	High	High	High		0.569	0.695	0.662	133	75.7	92.4	88.1	132.8	133.1	80.5	70.8	94	90.8	87.5	88.6	492.1	406	231.8	167.1	284.2	222.2
FALSE	High	Master Protein	75288886	RecName: Full=Cinnamate beta-D-glucosyltransferase; AltName: Full=UDP-glucose:cinnamate glucosyltransferase; Short=FaGT2	0	87.567	28	14	117	1820	2	14	2582	555	61.3	5.35	2	High	High	High	High	High	High	High	High	High	High		1.714	1.511	1.345	77.2	132.3	116.6	103.8	77.7	76.6	132	132.5	116.2	116.9	102.3	105.3	2256	2151.7	2974.5	2877.9	2751	2634.6
FALSE	High	Master Protein	75290374	RecName: Full=S-adenosylmethionine synthase 2; Short=AdoMet synthase 2; AltName: Full=Methionine adenosyltransferase 2; Short=MAT 2	0	20.763	22	5	15	8362	1	0	564	396	43.1	5.81	1	High	High	High	High	Not Found	High	High	High	Not Found	High		0.986	1.506	0.875	83	81.9	125	72.7		83		81.9		125		72.7		28.1		21.5		34
FALSE	High	Master Protein	75331870	RecName: Full=Protein disulfide isomerase-like 2-2; Short=OsPDIL2-2; AltName: Full=Protein disulfide isomerase-like 4-2; Short=OsPDIL4-2; Flags: Precursor	0	11.271	6	2	8	1910	1	0	194	371	40.7	6.87	1	High	High	High	High	High	High	High	High	High	High		0.606	0.64	1.273	104.3	63.2	66.7	132.7		104.3		63.2		66.7		132.7		27.5		12.9		14.1
FALSE	High	Master Protein	122063219	RecName: Full=Calmodulin; Short=CaM	0	41.671	79	9	56	2167	2	4	1164	149	16.8	4.25	0	High	High	High	High	High	High	High	High	High	High		0.509	0.608	0.624	132.2	67.3	80.4	82.5	137.7	126.7	62.7	71.9	78.4	82.5	80.6	84.4	477.1	374.4	168.8	164.2	221.5	195.5
FALSE	High	Master Protein	224079530	glutamine synthetase cytosolic isozyme 1 [Populus trichocarpa]	0	22.919	12	5	23	8470	1	0	243	356	39.2	5.76	1	High	High	High	High	High	High	High	High	High	High		0.654	0.874	0.886	111.2	72.7	97.2	98.5	115.3	107.2	64.5	81	92.2	102.2	102.6	94.4	103.8	357.8	45.1	209.2	67.7	273.8
FALSE	High	Master Protein	297819656	mitochondrial outer membrane protein porin 2 [Arabidopsis lyrata subsp. lyrata]	0	9.529	8	2	14	6878	1	0	200	276	29.6	8.88	0	High	High	High	High	High	High	High	High	High	High		0.564	0.619	0.692	133	75	82.3	92	130.1	135.8	75.2	74.9	87.8	76.9	89.2	94.8	443.2	623.8	199	265.8	243.9	283.2
FALSE	High	Master Protein	302811839	adenosylhomocysteinase 1 [Selaginella moellendorffii]	0	24.668	19	7	32	6098	1	0	428	485	53	6.1	1	High	Not Found	High	Not Found	High	Not Found	High	Not Found	High	Not Found		1.461	1.516	1.397	80.8	118	122.5	112.9	80.8		118		122.5		112.9		173.5		196.8		214.5
FALSE	High	Master Protein	356575387	uncharacterized protein LOC100820540 [Glycine max]	0	8.457	5	3	3	5189	2	0	73	766	86.4	6.15	1	Not Found	High	Not Found	High	Not Found	High	Not Found	High	Not Found	High		1.468	1.67	1.073	76.9	112.8	128.4	82.5		76.9		112.8		128.4		82.5		41.9		47.6		56.2
FALSE	High	Master Protein	357492153	calcium-binding protein CML24 [Medicago truncatula]	0	6.191	21	2	2	6998	2	0	73	139	15.8	4.7	1	High	Not Found	High	Not Found	High	Not Found	High	Not Found	High	Not Found		0.593	0.741	0.725	119.3	70.8	88.3	86.5	119.3		70.8		88.3		86.5		120.8		55.6		73
FALSE	High	Master Protein	359475193	PREDICTED: protein CYPRO4 [Vitis vinifera]	0	9.066	8	3	4	7741	1	0	118	634	70.1	6.28	1	Not Found	High	Not Found	High	Not Found	High	Not Found	High	Not Found	High		2.365	2	1.692	62.7	148.3	125.4	106.1		62.7		148.3		125.4		106.1		7.6		13.9		12.2
FALSE	High	Master Protein	460369292	ankyrin repeat domain-containing protein 2B [Solanum lycopersicum]	0	6.824	7	2	8	4385	1	0	208	349	37.1	4.51	1	High	High	High	High	High	High	High	High	High	High		0.606	0.774	0.778	119	72.1	92.1	92.5	116.3	121.7	67.3	76.9	99.5	84.8	83.6	101.5	70.9	48.5	31.9	23.7	49.5	27.1
FALSE	High	Master Protein	480312159	Chain A, Ripening-induced protein	0	160.684	66	19	429	6344	12	8	13263	332	35.3	6.19	0	High	High	High	High	High	High	High	High	High	High		0.641	0.589	0.686	140.3	89.9	82.7	96.3	138.7	141.9	90	89.8	82.1	83.3	97.5	95	13058.9	15285.7	6578.9	7479.4	6301.7	7201
FALSE	High	Master Protein	537361073	MLP-like protein 28-like [Fragaria vesca]	0	24.709	36	4	10	4305	4	0	390	152	17.1	4.83	4	High	High	High	High	High	High	High	High	High	High		1.084	0.613	0.868	114.5	124.1	70.2	99.5	114.6	114.4	128.7	119.5	67	73.4	103.1	95.8	447.6	688.4	390.1	556.1	213.4	354.2
FALSE	High	Master Protein	565433455	alcohol dehydrogenase class-3 [Capsella rubella]	0	13.965	9	4	8	2333	1	2	145	379	40.7	6.77	0	High	Not Found	High	Not Found	High	Not Found	High	Not Found	High	Not Found		1.565	1.287	1.24	86.5	135.3	111.3	107.2	81.7	91.2	139.3	131.3	113.6	109	108.7	105.7	182.6	47.1	241.8	52.5	207	45.2
FALSE	High	Master Protein	565497864	acetyl-CoA carboxylase 1 isoform X1 [Capsella rubella]	0	13.741	3	5	9	7263	2	0	295	2354	261.8	6.24	0	High	High	High	High	High	High	High	High	High	High		2.202	2.308	1.975	60.1	132.2	138.6	118.7	60.1		132.2		138.6		118.7		64.5		110.3		121.4
FALSE	High	Master Protein	566205931	calmodulin [Populus trichocarpa]	0	24.389	45	7	21	7981	1	0	346	149	17	4.27	1	High	High	High	High	High	High	High	High	High	High		0.786	0.929	0.562	124.3	97.7	115.4	69.9	124.3		97.7		115.4		69.9		25.9		15.8		19.6
FALSE	High	Master Protein	567914087	eukaryotic translation initiation factor 3 subunit D [Citrus clementina]	0	6.401	8	2	2	3162	1	0	31	573	65.3	5.41	0	High	Not Found	High	Not Found	High	Not Found	High	Not Found	High	Not Found		0.768	0.63	0.674	136.2	104.6	85.8	91.8	136.2		104.6		85.8		91.8		196.8		117.4		101.1
FALSE	High	Master Protein	672160595	dnaJ homolog subfamily C GRV2 [Phoenix dactylifera]	0	5.835	1	3	3	4561	3	0	43	2608	284	6.32	0	High	High	Not Found	High	Not Found	High	Not Found	High	Not Found	High		1.683	1.568	1.368	75.4	126.9	118.3	103.2		75.4		126.9		118.3		103.2		105		136.7		132.1
FALSE	High	Master Protein	695271602	ferritin-4, chloroplastic-like [Pyrus x bretschneideri]	0	12.659	11	2	12	4390	1	0	222	271	30.3	5.82	0	High	Not Found	High	Not Found	High	Not Found	High	Not Found	High	Not Found		0.655	0.695	0.614	131.2	85.9	91.2	80.6	131.2		85.9		91.2		80.6		252.7		128.5		143.2
FALSE	High	Master Protein	703063216	mitochondrial-processing peptidase subunit alpha [Morus notabilis]	0	4.47	4	2	3	4685	1	0	63	508	54.9	6.81	1	Not Found	High	Not Found	High	Not Found	High	Not Found	High	Not Found	High		0.589	0.746	0.686	131.1	77.2	97.8	89.9		131.1		77.2		97.8		89.9		47.2		21.5		28.3
FALSE	High	Master Protein	703094962	protein disulfide-isomerase [Morus notabilis]	0	21.622	10	5	9	4819	1	0	255	502	56.2	5.02	0	High	Not Found	High	Not Found	High	Not Found	High	Not Found	High	Not Found		0.618	0.546	0.638	130.7	80.7	71.4	83.3	130.7		80.7		71.4		83.3		48		23		21.4
FALSE	High	Master Protein	703148463	trifunctional UDP-glucose 4,6-dehydratase/UDP-4-keto-6-deoxy-D-glucose 3,5-epimerase/UDP-4-keto-L-rhamnose-reductase RHM1 [Morus notabilis]	0	24.575	15	9	14	5220	1	0	282	673	76.1	7.18	1	High	Not Found	High	Not Found	High	Not Found	High	Not Found	High	Not Found		1.446	1.003	1.562	81.2	117.3	81.4	126.7	81.2		117.3		81.4		126.7		23.2		26.1		19
FALSE	High	Master Protein	703160043	uncharacterized protein LOC21394093 [Morus notabilis]	0	9.782	8	2	5	9100	2	0	128	332	35.8	5.69	1	High	High	High	High	High	High	High	High	High	High		0.62	0.695	0.678	141.2	87.5	98.1	95.8	139.6	142.9	84.2	90.9	102.4	93.9	97.3	94.3	738.6	539.8	346	265.5	441.9	284.5
FALSE	High	Master Protein	729309718	PREDICTED: 60S ribosomal protein L9-1-like [Tarenaya hassleriana]	0	18.472	35	5	7	6349	2	1	116	194	22.1	9.44	0	High	High	High	High	High	High	High	High	High	High		0.646	1.152	0.74	114.2	73.8	131.6	84.5	114.2		73.8		131.6		84.5		123.9		62.2		116.4
FALSE	High	Master Protein	729365000	PREDICTED: topless-related protein 3 isoform X1 [Tarenaya hassleriana]	0	9.021	4	3	5	4823	2	0	124	1110	122.4	7.46	0	High	High	High	High	High	High	High	High	High	High		1.679	1.892	1.328	70.4	118.2	133.1	93.4	70.4		118.2		133.1		93.4		54.8		71.5		84.6
FALSE	High	Master Protein	731314898	PREDICTED: sugar transporter ERD6-like 6 [Beta vulgaris subsp. vulgaris]	0	4.875	5	2	2	3955	2	0	31	490	53	8.75	0	High	High	High	High	High	High	High	High	High	High		1.88	1.267	1.55	76.8	144.4	97.3	119.1	78.5	75.1	150.9	137.8	91.2	103.5	121.7	116.4	17	37	25.3	52.6	16.1	41
FALSE	High	Master Protein	731403625	PREDICTED: ubiquitin receptor RAD23b [Vitis vinifera]	0	10.246	7	2	4	1127	2	0	94	411	43.3	4.72	0	High	High	High	High	High	High	High	High	High	High		0.656	0.796	0.822	114.6	75.2	91.2	94.2	111.4	117.8	67	83.3	89.2	93.2	94.8	93.7	93.3	153.2	43.5	83.9	60.9	97.3
FALSE	High	Master Protein	731431994	PREDICTED: protein DJ-1 homolog B [Vitis vinifera]	0	3.421	5	2	3	5546	1	0	82	429	45.6	7.31	0	High	Not Found	High	Not Found	High	Not Found	High	Not Found	High	Not Found		1.551	1.241	1.128	84.4	131	104.8	95.3	84.4		131		104.8		95.3		17.6		21.2		17.8
FALSE	High	Master Protein	747089796	CBS domain-containing protein CBSX1, chloroplastic [Sesamum indicum]	0	9.954	11	2	6	2012	2	0	134	241	26.5	6.8	0	High	High	High	High	High	High	High	High	High	High		0.597	0.739	0.581	129.8	77.6	96	75.5	135	124.6	74.4	80.7	99.1	92.9	73.6	77.3	263.6	278.8	112.8	139.7	157.8	166.7
FALSE	High	Master Protein	769796414	probable ATP synthase 24 kDa subunit, mitochondrial [Amborella trichopoda]	0	7.624	12	4	9	802	1	3	101	241	28	9.11	0	High	High	High	High	High	High	High	High	High	High		0.502	0.619	0.646	129.8	65.1	80.4	83.8	136.9	122.6	63.8	66.5	80.8	79.9	78.6	88.9	328.2	338.2	118.7	141.8	157.9	176.9
FALSE	High	Master Protein	769816742	40S ribosomal protein S19-3 [Amborella trichopoda]	0	12.993	23	3	11	1105	2	0	206	143	15.9	10.08	0	High	High	High	High	High	High	High	High	High	High		0.637	0.835	0.772	114.3	72.8	95.4	88.2	115.5	113.2	78.9	66.6	90.7	100.1	88.6	87.9	582.6	439.2	309.3	199.9	373.3	311.7
FALSE	High	Master Protein	802550986	phenylalanine ammonia-lyase G2B [Jatropha curcas]	0	23.539	11	6	24	2831	1	0	522	712	77.5	6.46	0	High	High	High	High	High	High	High	High	High	High		1.85	1.7	1.205	68.3	126.4	116.1	82.3	61.9	74.7	138.7	114.1	100.7	131.5	89.1	75.5	15.9	19.9	27.7	23.5	21.1	28.1
FALSE	High	Master Protein	802592758	exocyst complex component SEC3A [Jatropha curcas]	0	6.986	3	3	4	6639	3	0	61	894	100.8	5.62	0	High	High	High	High	High	High	High	High	High	High		1.771	1.614	1.517	72.6	128.6	117.2	110.1	62.4	82.7	137.2	119.9	134.4	99.9	113.4	106.8	29.1	19	49.6	21.3	51.1	18.4
FALSE	High	Master Protein	802666105	bifunctional purple acid phosphatase 26 [Jatropha curcas]	0	10.102	6	2	5	4786	1	0	71	478	55.4	8.82	0	High	High	High	High	High	High	High	High	High	High		1.889	0.928	0.764	102.6	193.7	95.2	78.4	102.6		193.7		95.2		78.4		13.1		19.3		9.9
FALSE	High	Master Protein	802752574	mediator of RNA polymerase II transcription subunit 15 isoform X1 [Jatropha curcas]	0	5.709	4	2	5	8529	1	0	143	532	58.5	6.84	0	Not Found	High	Not Found	High	Not Found	High	Not Found	High	Not Found	High		1.975	0.706	1.246	83.8	165.4	59.2	104.3		83.8		165.4		59.2		104.3		56.9		86.9		32.3
FALSE	High	Master Protein	802788007	threonine--tRNA ligase, mitochondrial 1 [Jatropha curcas]	0	14.591	8	4	6	2453	1	0	90	709	81.5	7.37	1	High	High	High	High	High	High	High	High	High	High		1.576	1.606	1.393	76.3	120.2	122.5	106.3	72.1	80.5	114.7	125.7	128.7	116.4	108.1	104.4	53	66.5	65.5	80.4	77.1	77.2
FALSE	High	Master Protein	802797226	eukaryotic translation initiation factor 3 subunit G [Jatropha curcas]	0	14.41	22	4	11	9382	1	1	372	296	32.8	8.19	0	Not Found	High	Not Found	High	Not Found	High	Not Found	High	Not Found	High		0.579	0.604	0.713	127.8	74	77.2	91.2	133.8	121.9	75.9	72.1	78.7	75.8	90.3	92	242.2	190.2	106.7	87	116.1	94.9
FALSE	High	Master Protein	922377798	ADP,ATP carrier protein 1, mitochondrial [Medicago truncatula]	0	49.748	16	5	59	1343	2	0	1340	389	42.3	9.79	1	High	High	High	High	High	High	High	High	High	High		1.613	1.344	1.187	87.9	141.7	118.1	104.3	93.9	81.9	129.9	153.6	104.7	131.5	104.9	103.8	66	11.6	70.9	16.9	60	15
FALSE	High	Master Protein	944076622	hypothetical protein BRADI_1g00730v3 [Brachypodium distachyon]	0	19.198	12	6	20	5900	1	0	341	587	61.7	5.4	1	High	Not Found	High	Not Found	High	Not Found	High	Not Found	High	Not Found		0.531	0.68	0.81	128.4	68.2	87.4	104	128.4		68.2		87.4		104		15.3		6.3		8.5
FALSE	High	Master Protein	947078157	hypothetical protein GLYMA_12G207500 [Glycine max]	0	19.601	17	5	18	9966	1	0	332	336	37.1	9.63	0	High	High	High	High	High	High	High	High	High	High		0.535	0.598	0.607	140.8	75.3	84.2	85.5	131.5	150.2	82.2	68.4	86.3	82.1	88.1	83	20.1	74.1	9.7	26.1	10.7	32.5
FALSE	High	Master Protein	951000971	glyceraldehyde-3-phosphate dehydrogenase, cytosolic [Vigna radiata var. radiata]	0	14.529	12	3	34	2896	1	0	748	337	36.4	7.4	1	High	High	High	High	High	High	High	High	High	High		0.757	0.786	0.604	123.7	93.7	97.2	74.7	123	124.5	112.5	74.9	81	113.5	85.8	63.6	66.8	66	47.5	30.7	35.9	48.3
FALSE	High	Master Protein	951014217	heat shock 70 kDa protein [Vigna radiata var. radiata]	0	75.657	22	11	80	7266	1	0	2070	647	70.9	5.44	0	Not Found	High	Not Found	High	Not Found	High	Not Found	High	Not Found	High		1.922	1.507	2.685	66.9	128.5	100.8	179.5		66.9		128.5		100.8		179.5		15.4		22.9		18.7
FALSE	High	Master Protein	951025830	protein transport protein Sec24-like At3g07100 [Vigna radiata var. radiata]	0	9.794	3	2	3	5804	1	0	86	997	110.4	7.2	1	Not Found	High	Not Found	High	Not Found	High	Not Found	High	Not Found	High		1.989	2.054	1.781	64.1	127.5	131.6	114.1		64.1		127.5		131.6		114.1		80		123.1		131.9
FALSE	High	Master Protein	1009115055	protein TOC75-3, chloroplastic isoform X1 [Ziziphus jujuba]	0	12.226	6	4	8	165	1	0	115	830	90.8	8.66	0	High	High	High	High	High	High	High	High	High	High		1.504	1.539	1.323	79.5	119.6	122.4	105.1	78.1	80.9	126.8	112.3	122	122.7	110.7	99.5	33.7	10.4	42.5	11.2	43	12.7
FALSE	High	Master Protein	1009124274	small nuclear ribonucleoprotein E-like [Ziziphus jujuba]	0	7.288	38	2	5	7930	2	0	113	88	10.3	9.99	0	High	High	High	High	High	High	High	High	High	High		0.57	0.659	0.724	124.1	70.8	81.8	89.8	114.9	133.3	73.3	68.3	73.8	89.9	101.5	78.1	99.2	27.8	49.2	11	51.9	15.1
FALSE	High	Master Protein	1009136954	flotillin-like protein 4 [Ziziphus jujuba]	0	9.212	5	2	5	7387	1	0	156	483	53.2	8.68	0	High	High	High	High	High	High	High	High	High	High		0.742	0.877	0.48	122.5	90.9	107.5	58.8	136.9	108.2	80.5	101.3	90.5	124.5	68.8	48.8	41.5	19.7	19	14.2	22.4	18.2
FALSE	High	Master Protein	1009140196	3-ketoacyl-CoA thiolase 2, peroxisomal [Ziziphus jujuba]	0	13.85	12	4	8	4335	2	0	144	463	48.8	7.83	1	High	High	High	High	High	High	High	High	High	High		1.348	1.647	1.163	85.3	115	140.6	99.3		85.3		115		140.6		99.3		16.9		17.6		22.3
FALSE	High	Master Protein	1009161177	cytochrome b-c1 complex subunit 9 [Ziziphus jujuba]	0	11.586	42	3	9	9005	3	0	132	72	8.2	8.53	0	High	High	High	High	High	High	High	High	High	High		0.625	0.611	0.85	124.9	78.1	76.3	106.1	128.7	121.2	80.9	75.3	77.2	75.4	96.4	115.9	209	230	102	110.5	102.2	114.9
FALSE	High	Master Protein	1009168153	V-type proton ATPase subunit G-like [Ziziphus jujuba]	0	13.48	23	3	7	7901	3	0	268	110	12.1	9.31	0	High	High	High	High	High	High	High	High	High	High		0.481	0.478	0.532	155.9	74.9	74.5	83	169.3	142.5	74.1	75.8	73	76	82.7	83.2	257.7	1047.7	87.6	431	90.5	448.3
FALSE	High	Master Protein	1012246277	spliceosome-associated protein 130 A [Arachis duranensis]	0	9.493	4	3	3	3674	3	0	113	1214	134.7	5.49	0	High	High	High	High	High	High	High	High	High	High		1.673	1.216	1.445	80.7	134.9	98.1	116.5		80.7		134.9		98.1		116.5		89.4		115.6		87.2
FALSE	High	Master Protein	1039018276	costars family protein [Arabidopsis thaliana]	0	5.735	15	2	2	9842	2	0	82	161	18.3	8.76	0	High	Not Found	High	Not Found	High	Not Found	High	Not Found	High	Not Found		0.663	0.544	0.728	130.5	86.6	71	95	130.5		86.6		71		95		177.2		91.3		78.5
FALSE	High	Master Protein	1102691933	hypothetical protein TanjilG_08945 [Lupinus angustifolius]	0	5.335	1	2	3	166	2	0	93	2434	275.7	6.28	0	High	High	High	High	High	High	High	High	High	High		1.832	1.866	1.515	69.3	127.1	129.4	105	68.4	70.3	123.2	131	134.3	124.4	102.2	107.9	54.7	68.5	76.5	98.6	87.6	97.3
FALSE	High	Master Protein	1102697829	hypothetical protein TanjilG_10788 [Lupinus angustifolius]	0	37.806	12	9	31	3569	1	0	846	947	103.6	6.2	1	Not Found	High	Not Found	High	Not Found	High	Not Found	High	Not Found	High		2.19	2.07	1.727	61.9	135.5	128.1	106.9		61.9		135.5		128.1		106.9		36.1		61.1		60
FALSE	High	Master Protein	1102709751	hypothetical protein TanjilG_03284 [Lupinus angustifolius]	0	8.733	38	2	5	6920	2	0	89	55	6.6	9.99	0	High	High	High	High	High	High	High	High	High	High		0.577	0.614	0.619	134.3	77.5	82.4	83.2	134.9	133.7	80.9	74	80.1	84.7	88.1	78.2	178.4	75.2	83.1	32.2	86.4	38.2
FALSE	High	Master Protein	1102709875	hypothetical protein TanjilG_03408 [Lupinus angustifolius]	0	6.993	2	2	2	8485	2	0	115	1706	191.7	5.9	0	High	High	Not Found	High	Not Found	High	Not Found	High	Not Found	High		1.558	1.26	1.1	84.1	131	105.9	92.5		84.1		131		105.9		92.5		22.5		27.1		22.8
FALSE	High	Master Protein	1102713717	hypothetical protein TanjilG_04188 [Lupinus angustifolius]	0	8.004	8	2	5	7406	1	0	82	276	29.6	9.07	1	High	Not Found	High	Not Found	High	Not Found	High	Not Found	High	Not Found		0.777	0.569	0.884	120.5	93.7	68.6	106.6	120.5		93.7		68.6		106.6		16.6		10		7.7
FALSE	High	Master Protein	1109096089	PREDICTED: phosphoenolpyruvate carboxylase 3-like [Camelina sativa]	0	41.851	13	10	24	311	1	0	579	956	109	6.39	1	High	High	High	High	High	High	High	High	High	High		1.604	1.494	1.788	71.5	114.7	106.8	127.8	70.1	72.9	114.4	115	94.6	119	131.9	123.8	58.6	77.9	74.3	95	64.5	102.1
FALSE	High	Master Protein	1109198457	PREDICTED: 40S ribosomal protein S17-like [Ipomoea nil]	0	18.963	16	4	29	6857	4	0	683	146	16.4	9.98	0	High	High	High	High	High	High	High	High	High	High		0.504	0.696	0.599	130.5	65.8	90.8	78.2	130.1	131	63.7	67.9	93.4	88.2	74.6	81.8	797.1	1230.3	303.1	493.4	466.9	664.5
FALSE	High	Master Protein	1109224022	PREDICTED: 60S ribosomal protein L24-like [Ipomoea nil]	0	8.706	12	2	7	1253	1	1	208	163	18.4	10.86	0	High	Not Found	High	Not Found	High	Not Found	Not Found	Not Found	High	Not Found		0.645	0.757	1.004	101.6	65.5	76.9	102	102.3	100.8	65	66	70.2	83.6	105.6	98.5	57.2	189.7	28.2	96.1	32	126.2
FALSE	High	Master Protein	1109269159	PREDICTED: protein disulfide isomerase-like 2-3 [Ipomoea nil]	0	7.675	7	2	5	514	1	0	227	436	47.4	5.82	1	High	High	High	High	High	High	High	High	High	Not Found		1.258	1.588	1.176	81.9	103	130.1	96.3	81.9		103		130.1		96.3		54.8		53.5		70.9
FALSE	High	Master Protein	1111055203	PREDICTED: pre-mRNA-processing-splicing factor 8A-like [Nicotiana attenuata]	0	19.001	4	6	7	8538	6	0	306	2395	278.4	8.73	0	High	High	High	High	High	High	High	High	High	High		2.176	1.678	1.974	62.9	137	105.6	124.3	61.4	64.5	138.1	135.8	108.9	102.3	123.3	125.3	161.3	103.7	281.8	168.8	233.3	131.9
FALSE	High	Master Protein	1111069372	PREDICTED: protein ROOT HAIR DEFECTIVE 3-like [Nicotiana attenuata]	0	7.276	4	3	4	9719	1	0	68	790	87.9	5.92	0	High	Not Found	High	Not Found	High	Not Found	High	Not Found	High	Not Found		1.589	1.19	1.315	78.8	125.2	93.8	103.6	78.8		125.2		93.8		103.6		10.9		13.5		10.6
FALSE	High	Master Protein	1117534963	PREDICTED: probable methyltransferase PMT21 [Lupinus angustifolius]	0	12.193	9	4	7	7286	1	0	207	597	68.5	8.63	0	Not Found	High	Not Found	High	Not Found	High	Not Found	High	Not Found	High		1.907	1.71	1.556	68.2	130.1	116.6	106.2		68.2		130.1		116.6		106.2		48.8		71.9		66.9
FALSE	High	Master Protein	1130835018	SNase domain-containing protein/TUDOR domain-containing protein [Cephalotus follicularis]	0	6.253	3	2	5	1221	1	0	180	990	108.2	6.73	0	High	High	High	High	High	High	High	High	High	High		1.567	1.531	1.286	79.3	124.2	121.4	101.9	78.4	80.2	126.1	122.4	128.6	114.1	96.8	107	23.7	45.4	29.7	53.6	31.8	51.9
FALSE	High	Master Protein	1130836885	SUI1 domain-containing protein [Cephalotus follicularis]	0	9.437	42	3	6	1354	3	0	140	113	12.6	7.97	0	High	High	High	High	High	High	High	High	High	High		0.578	0.647	0.654	130.5	75.5	84.4	85.3	147	114	70.8	80.1	74.8	94	88.6	82	85.3	190.9	31.9	103.8	35.4	126.3
FALSE	High	Master Protein	1130839931	Cyt-b5 domain-containing protein [Cephalotus follicularis]	0	6.293	17	2	2	3931	2	0	96	133	14.8	4.75	0	High	High	High	High	High	High	High	High	High	High		0.92	0.607	1.121	108.5	99.8	65.9	121.6	102.1	114.9	121.9	77.7	79.3	52.5	113.4	129.9	20.1	13.6	18.6	7.1	12.7	5
FALSE	High	Master Protein	1130841651	Meth_synt_2 domain-containing protein/Meth_synt_1 domain-containing protein [Cephalotus follicularis]	0	50.579	19	11	45	7289	1	0	1075	765	84.8	6.74	0	High	High	High	High	High	High	High	High	High	High		1.556	1.372	1.213	87.2	135.7	119.6	105.8	93.1	81.2	142.2	129.1	117.8	121.5	99.1	112.5	16.5	20	19.6	24.6	17	24
FALSE	High	Master Protein	1130842851	Thaumatin domain-containing protein/Ufm1 domain-containing protein [Cephalotus follicularis]	0	10.469	11	2	5	3985	2	0	185	390	41.8	8.29	0	High	High	High	High	High	High	High	High	High	High		0.466	0.514	0.591	133	62	68.4	78.6	128.6	137.5	67.9	56.2	72.2	64.6	76.5	80.7	320.3	307.4	131.4	97.2	146.7	115.8
FALSE	High	Master Protein	1130847476	WHEP-TRS domain-containing protein/tRNA-synt_2b domain-containing protein/HGTP_anticodon domain-containing protein [Cephalotus follicularis]	0	21.508	14	7	13	83	1	0	244	725	80.6	6.6	0	Not Found	High	Not Found	High	Not Found	High	Not Found	High	Not Found	High		2.077	1.637	1.234	69	143.4	113	85.2		69		143.4		113		85.2		9.1		14.6		12
FALSE	High	Master Protein	1130853613	ketoacyl-synt domain-containing protein/MCM domain-containing protein/Ketoacyl-synt_C domain-containing protein [Cephalotus follicularis]	0	5.231	2	2	2	7452	2	0	53	1240	136.2	7.09	0	High	High	High	High	High	High	High	High	High	High		1.476	1.256	1.502	79.3	117.1	99.6	119.1		79.3		117.1		99.6		119.1		27.9		31.8		28.1
FALSE	High	Master Protein	1130856079	GTP_EFTU domain-containing protein/EFG_C domain-containing protein/GTP_EFTU_D2 domain-containing protein/EFG_IV domain-containing protein [Cephalotus follicularis]	0	106.541	26	19	103	8862	2	0	2959	843	93.9	6.38	0	High	High	High	High	High	High	High	High	High	High		1.38	1.633	1.335	74.3	102.6	121.4	99.2	74.3		102.6		121.4		99.2		53.4		57.2		71.1
FALSE	High	Master Protein	1130858176	Tetraspannin domain-containing protein [Cephalotus follicularis]	0	7.368	6	2	2	722	2	0	67	285	31.8	8.16	2	Not Found	High	Not Found	High	Not Found	High	Not Found	High	Not Found	High		2.511	2.421	1.398	60.1	150.9	145.5	84		60.1		150.9		145.5		84		73.2		142.2		142.2
FALSE	High	Master Protein	1137191229	Peptidase M48 [Corchorus capsularis]	0	8.92	4	2	5	1171	2	0	84	646	73.7	8.34	0	High	High	High	High	High	High	High	High	High	High		2.119	1.34	1.765	70	148.4	93.8	123.6	64.8	75.3	150.5	146.2	91.8	95.9	127.1	120.1	77.3	112.1	139.6	168.3	89.3	114.5
FALSE	High	Master Protein	1137196414	hypothetical protein COLO4_29684 [Corchorus olitorius]	0	6.996	3	2	4	4751	2	0	99	688	76.5	8.1	0	High	High	High	High	High	High	High	High	High	High		0.582	0.732	0.713	127.9	74.5	93.5	91.2	127.4	128.4	76.6	72.4	85.4	101.7	96	86.4	238.3	216	111.3	94.1	130.3	137.3
FALSE	High	Master Protein	1137209090	Ribosomal protein L26/L24P, eukaryotic/archaeal [Corchorus capsularis]	0	7.994	18	2	8	4659	1	0	167	146	16.7	10.9	0	High	High	Not Found	High	Not Found	High	Not Found	High	Not Found	High		0.721	0.627	0.963	116.5	84	73	112.2		116.5		84		73		112.2		54.1		30.2		27.2
FALSE	High	Master Protein	1137215785	hypothetical protein COLO4_22682 [Corchorus olitorius]	0	18.861	6	4	23	226	2	0	376	704	78.1	6.83	1	High	High	High	High	High	High	High	High	High	High		1.783	1.752	1.492	72.9	130.1	127.8	108.8	72.9		130.1		127.8		108.8		98.9		137		141.3
FALSE	High	Master Protein	1139761344	hypothetical protein PRUPE_7G129300 [Prunus persica]	0	12.82	6	2	14	628	2	0	143	543	59.6	8.21	0	High	High	High	High	High	High	High	High	High	High		1.522	1.297	1.462	82.5	125.6	107	120.6	83	82	129.3	121.9	101.5	112.5	128.1	113.1	186	483.1	225	555.3	185.6	531.7
FALSE	High	Master Protein	1139762327	hypothetical protein PRUPE_7G189500 [Prunus persica]	0	15.268	4	6	7	3183	2	4	124	1772	196.3	5.55	0	High	Not Found	High	Not Found	High	Not Found	High	Not Found	High	Not Found		1.76	1.732	1.669	70.2	123.6	121.6	117.2	70.8	69.6	135.1	112	118.7	124.4	115.2	119.1	109.6	49.7	162.4	61.9	149.8	71.4
FALSE	High	Master Protein	1139769143	hypothetical protein PRUPE_6G290000 [Prunus persica]	0	9.573	10	2	4	6392	2	0	86	253	28.1	4.82	0	High	High	High	High	High	High	High	High	High	High		0.659	0.846	0.796	115.2	75.9	97.5	91.6	119.1	111.3	73.4	78.4	97	98	93.1	90.2	253	256.7	121.2	139.9	168	181.4
FALSE	High	Master Protein	1139771463	hypothetical protein PRUPE_5G029900 [Prunus persica]	0	17.505	13	3	8	3411	1	3	176	279	29.7	5.8	0	Not Found	High	Not Found	High	Not Found	Not Found	Not Found	High	Not Found	Not Found		0.613	0.751	0.757	124.1	76.1	93.2	94	121.5	126.8	77.4	74.8	95	91.4	90.6	97.5	318.3	226.9	157.6	103.5	203	131.2
FALSE	High	Master Protein	1139772282	hypothetical protein PRUPE_5G079300 [Prunus persica]	0	23.688	47	7	24	5899	2	5	308	147	16.5	4.94	0	High	High	High	High	High	High	High	High	High	High		0.606	0.685	0.687	119.9	72.7	82.1	82.3	121.7	118.1	70.6	74.7	86.4	77.9	79.6	85.1	625.1	598.1	281.8	292.5	362	316.6
FALSE	High	Master Protein	1139775668	hypothetical protein PRUPE_4G014000 [Prunus persica]	0	27.186	24	4	21	692	3	1	569	325	35.5	5.21	0	High	High	High	High	High	High	High	High	High	High		0.539	0.643	0.648	130	70	83.6	84.2	131.2	128.8	68.7	71.4	82.5	84.6	84.4	83.9	861.2	875.1	350.1	375.2	441.5	461.5
FALSE	High	Master Protein	1139790692	hypothetical protein PRUPE_2G224400 [Prunus persica]	0	10.361	16	2	7	1220	2	0	169	83	9.3	11.74	2	High	High	High	High	High	High	High	High	High	High		0.455	0.693	0.593	127.7	58.2	88.5	75.8	132.9	122.5	63.7	52.6	69.1	107.9	85.9	65.6	386.2	260.9	143.8	86.6	163.7	184.4
FALSE	High	Master Protein	1139791834	hypothetical protein PRUPE_2G292500 [Prunus persica]	0	5.38	13	2	2	7833	2	0	58	187	20.7	4.94	0	High	Not Found	High	Not Found	High	Not Found	High	Not Found	High	Not Found		0.465	0.649	0.742	123.2	57.3	80	91.4	123.2		57.3		80		91.4		64.3		23.2		34.1
FALSE	High	Master Protein	1139794081	hypothetical protein PRUPE_1G040400 [Prunus persica]	0	13.677	9	4	10	3689	4	0	103	625	71.4	5.92	0	High	High	High	High	High	High	High	High	High	High		1.691	1.491	1.497	75.1	126.9	111.9	112.4	78.4	71.8	123	130.9	108.3	115.5	111.8	112.9	285.3	80.3	347.7	113.2	321.5	103.7
FALSE	High	Master Protein	1139795581	hypothetical protein PRUPE_1G130400 [Prunus persica]	0	5.613	5	2	3	438	2	0	114	497	51.3	8.28	0	High	High	High	High	High	High	High	High	High	High		0.589	0.725	0.797	118.2	69.6	85.6	94.1	126.4	109.9	75.7	63.6	79.1	92.2	97.3	91	42.4	134	19.7	59.9	21.7	90.1
FALSE	High	Master Protein	1141980140	uncharacterized protein A4U43_C08F29130 [Asparagus officinalis]	0	9.473	3	2	4	8971	1	0	113	855	97.5	8.29	0	High	High	High	High	High	High	High	High	High	High		1.508	1.399	1.388	75.6	114	105.7	104.9	74.7	76.5	94.1	133.8	103.8	107.7	98.3	111.6	9.6	27.6	9.4	37.3	10.9	31.1
FALSE	High	Master Protein	1142834000	HSP40/DnaJ peptide-binding protein [Zea mays]	0	6.854	7	2	4	4477	1	0	78	351	37.8	9.07	0	High	Not Found	High	Not Found	High	Not Found	High	Not Found	High	Not Found		0.647	0.766	0.89	110.5	71.5	84.7	98.3	110.5		71.5		84.7		98.3		143.1		71.9		89.4
FALSE	High	Master Protein	1147603641	uncharacterized protein LOC109722241 isoform X1 [Ananas comosus]	0	9.462	11	2	14	915	2	0	401	198	21.6	5.83	0	High	High	High	High	High	High	High	High	High	High		0.545	0.548	0.714	127.6	69.5	69.9	91.1	122	133.1	72.4	66.6	74.6	65.1	90	92.2	481.7	1237	221.9	478.9	240.3	485.1
FALSE	High	Master Protein	1149348117	pyruvate decarboxylase 2 [Rosa rugosa]	0	17.346	9	4	18	256	2	0	585	590	63.4	6.24	0	High	High	High	High	High	High	High	High	High	High		2.066	1.608	1.753	69.5	143.6	111.8	121.9	73.1	65.9	141.5	145.7	116.5	107	115.7	128	49.6	45.8	74.6	78.4	64.5	59.7
FALSE	High	Master Protein	1149837202	clathrin interactor EPSIN 1 isoform X1 [Aegilops tauschii subsp. tauschii]	0	8.738	3	2	7	8422	1	0	90	615	65	5.03	0	High	High	High	High	High	High	High	High	High	High		0.725	0.584	0.781	131.2	95	76.7	102.5		131.2		95		76.7		102.5		25		14		11.7
FALSE	High	Master Protein	1150121264	aldehyde dehydrogenase family 2 member B4, mitochondrial-like [Cajanus cajan]	0	7.093	7	3	6	6715	1	0	112	485	54	7.24	0	High	High	High	High	High	High	High	High	High	High		1.321	1.446	1.518	84.5	111.7	122.2	128.3		84.5		111.7		122.2		128.3		25.2		25.8		29.3
FALSE	High	Master Protein	1150147232	hydroxymethylglutaryl-CoA synthase [Cajanus cajan]	0	14.321	9	3	8	4236	1	0	126	467	51.6	6.18	0	High	High	High	High	High	High	High	High	High	High		1.285	1.563	1.069	83.3	107	130.2	89	84.4	82.2	104.7	109.4	132.4	128	84.2	93.8	237.3	109	228.5	112.2	303.5	136.3
FALSE	High	Master Protein	1162517982	pre-mRNA-processing factor 19 [Prunus persica]	0	4.958	4	2	2	4212	1	0	73	523	56.6	6.76	0	Not Found	High	Not Found	High	Not Found	High	Not Found	High	Not Found	High		1.525	1.153	1.241	85.4	130.3	98.5	106		85.4		130.3		98.5		106		45.3		53.5		41.9
FALSE	High	Master Protein	1162527529	heavy metal-associated isoprenylated plant protein 39 isoform X1 [Prunus persica]	0	12.133	32	2	8	9604	1	1	343	102	11.5	9.11	0	High	High	High	High	High	High	High	High	High	High		0.621	0.636	0.723	122.1	75.9	77.6	88.3	124.4	119.8	78.2	73.5	72.8	82.5	91.4	85.2	338.7	357.1	165.3	169.5	161.7	197.2
FALSE	High	Master Protein	1162531001	auxin transport protein BIG [Prunus persica]	0	9.237	1	3	3	8013	3	0	64	5102	566.2	6.1	0	High	Not Found	High	Not Found	High	Not Found	High	Not Found	High	Not Found		1.576	1.152	1.315	84.3	132.8	97	110.8	84.3		132.8		97		110.8		33.1		40.5		31.1
FALSE	High	Master Protein	1162577924	transcription factor VIP1 [Prunus persica]	0	12.629	12	3	8	2495	2	0	138	346	37.8	7.44	0	High	High	High	High	High	High	High	High	High	High		0.657	0.896	0.735	117.3	77.1	105.1	86.3	120.6	114.1	70.2	84	111.9	98.3	76.3	96.2	112.7	94.4	50.9	53.8	85.2	65.2
FALSE	High	Master Protein	1173122268	enoyl-[acyl-carrier-protein] reductase [NADH], chloroplastic isoform X2 [Amborella trichopoda]	0	14.999	11	3	14	1516	1	0	462	396	42.1	9.25	0	High	High	High	High	High	High	High	High	High	High		0.677	0.83	0.617	120.3	81.4	99.9	74.2	114.7	126	87.8	75.1	102.8	97	73.1	75.4	71.7	50.5	42.6	23.3	52.4	31.2
FALSE	High	Master Protein	1173154342	60S ribosomal protein L32-1-like, partial [Amborella trichopoda]	0	5.874	10	2	2	2825	2	0	89	145	16.9	11.18	0	High	High	High	High	High	High	High	High	High	High		0.552	0.728	0.949	99.1	54.7	72.2	94.1	104	94.3	59.1	50.3	71.9	72.5	102.5	85.7	28.9	39.2	12.8	16.2	16.3	24.2
FALSE	High	Master Protein	1179552949	uncharacterized protein At2g24330-like [Dendrobium catenatum]	0	7.622	6	2	4	921	1	0	80	399	43.7	7.81	0	High	Not Found	High	Not Found	High	Not Found	High	Not Found	High	Not Found		1.463	1.279	1.502	75.2	110.1	96.2	113	75.2		110.1		96.2		113		45.2		51.4		47.2
FALSE	High	Master Protein	1191658692	putative 12-oxophytodienoate reductase 2 [Helianthus annuus]	0	9.092	11	3	4	6479	2	1	56	373	41.5	6.37	1	High	High	High	High	High	High	High	High	High	High		0.734	0.745	0.623	127.2	93.3	94.8	79.3	114.6	139.8	89.1	97.6	109.7	79.8	72.7	85.8	77.5	24.3	46.8	13.1	60.5	11.1
FALSE	High	Master Protein	1191710095	ATPase 11, plasma membrane-type isoform X1 [Arachis ipaensis]	0	66.977	19	15	51	6526	1	1	1317	959	105.6	6.84	0	High	High	High	High	High	High	High	High	High	High		2.573	2.146	2.171	57.4	147.8	123.3	124.7	56.7	58.1	145.7	149.9	125.8	120.8	130.2	119.2	85.2	119.1	169.9	237.5	154.1	198.5
FALSE	High	Master Protein	1193736281	lysophospholipid acyltransferase 1-like [Arachis duranensis]	0	6.923	4	2	4	4888	2	0	160	608	68.8	8.62	0	High	High	High	High	High	High	High	High	High	High		2.548	1.909	2.229	57.9	147.6	110.6	129.1	62.4	53.4	145.1	150	103.5	117.6	126.4	131.7	127.6	203.7	230.3	442.4	172.5	360
FALSE	High	Master Protein	1193802282	LOW QUALITY PROTEIN: putative cytochrome c oxidase subunit 5b-like [Arachis duranensis]	0	11.607	22	2	12	161	1	1	324	172	18.7	5.83	0	High	High	High	High	High	High	High	High	High	High		0.44	0.587	0.445	137.4	60.5	80.6	61.1	138.1	136.6	61.6	59.3	81.4	79.9	60.9	61.4	1048.9	992.5	363.2	333.4	504	465.8
FALSE	High	Master Protein	1201305516	Malic oxidoreductase [Macleaya cordata]	0	19.722	12	5	12	1246	1	0	394	659	73.2	5.95	0	Not Found	High	Not Found	High	Not Found	High	Not Found	High	Not Found	High		0.929	1.117	1.524	96.7	89.8	108	147.4		96.7		89.8		108		147.4		30.5		21.9		27.4
FALSE	High	Master Protein	1201311960	Cleavage/polyadenylation specificity factor [Macleaya cordata]	0	14.678	6	5	8	2447	5	0	224	1109	123.7	5.54	0	High	High	High	High	High	High	High	High	High	High		1.575	1.554	1.468	75.2	118.5	116.9	110.4	70.5	79.9	123.8	113.2	120.6	113.2	110.4	110.5	304	43.7	414.2	47.9	423.6	49.7
FALSE	High	Master Protein	1201318994	Ribosomal protein L11 [Macleaya cordata]	0	20.251	41	5	31	5607	1	0	611	166	17.8	9.11	0	High	High	High	High	High	High	High	High	High	High		0.6	0.767	0.737	115.3	69.2	88.4	84.9	120.7	109.9	61.9	76.5	88.2	88.6	81.3	88.6	160.5	213.7	63.9	115.1	95.6	138.2
FALSE	High	Master Protein	1204883245	acyl-coenzyme A thioesterase 9, mitochondrial [Herrania umbratica]	0	5.622	5	2	3	9317	2	0	113	440	49.7	5.71	0	High	High	High	High	High	High	High	High	High	High		1.537	1.143	1.322	84.3	129.6	96.3	111.5	81	87.6	133.7	125.5	95.8	96.9	107	115.9	13.7	73.1	17.6	81	13.2	64.9
FALSE	High	Master Protein	1204888265	LOW QUALITY PROTEIN: UDP-glucuronate 4-epimerase 1 [Herrania umbratica]	0	5.878	2	2	2	5821	2	0	62	432	48	9.58	1	High	Not Found	High	Not Found	High	Not Found	High	Not Found	High	Not Found		1.696	1.856	1.264	74.3	126	138	94	74.3		126		138		94		35		46		52.9
FALSE	High	Master Protein	1204907221	nucleoside diphosphate kinase B-like isoform X1 [Herrania umbratica]	0	3.847	11	2	9	4013	2	0	90	148	16.4	5.99	1	High	High	High	High	High	High	High	High	High	High		0.543	0.512	0.716	140.2	76.2	71.9	100.4	146.4	134	72.5	79.9	67.4	76.3	102.2	98.6	256.5	341.7	98.6	157.5	96.3	156
FALSE	High	Master Protein	1204928578	LOW QUALITY PROTEIN: cytochrome P450 98A2 [Herrania umbratica]	0	6.543	5	2	2	3091	2	0	84	574	65	8.88	0	High	High	High	High	High	High	High	High	High	High		2.465	2.099	1.876	60.2	148.4	126.4	113	60.9	59.5	150.7	146.1	121.4	131.3	118.1	107.8	63.4	17.1	121.9	32.4	103.1	30.2
FALSE	High	Master Protein	1204930599	topless-related protein 1 [Herrania umbratica]	0	9.078	4	3	4	8765	1	0	105	1142	125.1	7.12	0	Not Found	High	Not Found	High	Not Found	High	Not Found	High	Not Found	High		1.793	1.252	1.803	73	130.9	91.4	131.7		73		130.9		91.4		131.7		18.8		26		18.9
FALSE	High	Master Protein	1208524062	hypothetical protein CDL15_Pgr002787 [Punica granatum]	0	3.643	2	2	4	5459	1	0	51	1124	126.3	8.62	0	High	High	High	High	High	High	High	High	High	High		1.609	1.556	1.325	78.3	126.1	121.9	103.8	76.1	80.5	115.2	136.9	117	126.8	109	98.5	29.6	33.8	34.8	44.4	37	42.7
FALSE	High	Master Protein	1208528619	hypothetical protein CDL15_Pgr001627 [Punica granatum]	0	20.815	7	3	23	198	1	3	341	685	74.5	9.66	0	High	High	High	High	High	High	High	High	High	High		0.537	0.608	0.696	125.2	67.2	76.1	87.1	125	125.3	70.1	64.2	78.8	73.4	86.1	88.2	543.5	568.8	236.6	225.5	279.3	267.5
FALSE	High	Master Protein	1216241169	endoglucanase 6 [Manihot esculenta]	0	12.232	9	5	10	3906	1	0	197	622	68.3	8.46	1	High	High	High	High	High	High	High	High	High	High		0.866	0.888	1.602	98.2	85	87.2	157.3	95.7	100.7	76.4	93.6	98.4	76.1	153.3	161.3	68.8	24.7	42.7	17.7	57.7	15
FALSE	High	Master Protein	1216265076	betaine aldehyde dehydrogenase 1, chloroplastic [Manihot esculenta]	0	8.83	4	2	7	7221	1	0	143	503	54.8	5.62	1	High	High	High	High	High	High	High	High	High	High		1.471	1.58	1.405	75.5	111.2	119.4	106.1	77.9	73.2	108.2	114.2	118.8	119.9	111.1	101.1	51.2	29.7	55.2	35.8	63.7	39.1
FALSE	High	Master Protein	1216277273	AMP deaminase-like isoform X1 [Manihot esculenta]	0	12.212	6	4	5	3832	4	0	89	854	97.3	6.89	0	High	High	High	High	High	High	High	High	High	High		1.563	1.382	1.326	84.3	131.7	116.5	111.8	83.7	84.9	131.5	132	110.9	122.1	113.9	109.6	129.3	70.5	157.8	84.7	139.7	81.3
FALSE	High	Master Protein	1216299679	protein decapping 5-like [Manihot esculenta]	0	5.432	4	2	3	7643	1	1	69	626	66.3	7.71	0	High	Not Found	High	Not Found	High	Not Found	High	Not Found	High	Not Found		0.582	0.642	0.667	127.2	74	81.7	84.8	127.2		74		81.7		84.8		149.4		67.5		78.3
FALSE	High	Master Protein	1216953186	probable mitochondrial-processing peptidase subunit beta, mitochondrial [Hevea brasiliensis]	0	8.922	4	2	12	4282	2	0	164	527	58.5	7.12	1	High	High	High	High	High	High	High	High	High	High		0.651	0.657	0.756	128.1	83.4	84.1	96.8	130.9	125.2	80.6	86.1	78	90.2	96.8	96.8	117.4	385.2	56.1	205	57	222.6
FALSE	High	Master Protein	1216966820	SEC1 family transport protein SLY1-like [Hevea brasiliensis]	0	9.344	7	3	6	6076	1	0	125	619	68.6	6.35	0	High	Not Found	High	Not Found	High	Not Found	High	Not Found	High	Not Found		1.122	1.747	1.445	70.9	79.6	123.9	102.5	70.9		79.6		123.9		102.5		8.4		7.3		12
FALSE	High	Master Protein	1216973378	uncharacterized protein LOC110667038 isoform X1 [Hevea brasiliensis]	0	5.937	8	2	3	2397	2	0	73	296	33.5	8.43	0	High	High	High	High	High	High	High	High	High	High		0.599	0.658	0.622	129.4	77.6	85.1	80.6		129.4		77.6		85.1		80.6		19.4		9		10.2
FALSE	High	Master Protein	1217022281	phospholipase D alpha 1-like [Hevea brasiliensis]	0	5.382	2	2	4	8261	1	0	69	788	89.9	6.89	0	Not Found	High	Not Found	High	Not Found	High	Not Found	High	Not Found	High		1.743	2.056	1.311	72.6	126.6	149.3	95.2		72.6		126.6		149.3		95.2		86.4		116.5		142.5
FALSE	High	Master Protein	1219064988	gamma carbonic anhydrase-like 2, mitochondrial [Chenopodium quinoa]	0	9.325	8	2	6	1286	1	0	106	263	28.8	8.46	0	High	Not Found	High	Not Found	High	Not Found	High	Not Found	High	Not Found		0.74	0.973	0.632	114.7	84.9	111.6	72.4	114.7		84.9		111.6		72.4		39.8		22.9		31.6
FALSE	High	Master Protein	1219127413	probable nucleoredoxin 1 [Chenopodium quinoa]	0	8.897	5	3	15	1159	3	0	154	566	63.8	5.11	0	High	High	High	High	High	High	High	High	High	High		1.507	1.451	1.312	78.4	118.1	113.7	102.9	79.2	77.6	118	118.2	114	113.5	102.3	103.5	432.2	657.2	500.2	774.2	507.2	771.1
FALSE	High	Master Protein	1220033559	ferritin-3, chloroplastic-like [Prunus avium]	0	12.044	11	2	12	8549	1	0	261	281	31.4	5.8	0	High	High	High	High	High	High	High	High	High	High		0.546	0.608	0.462	155.3	84.8	94.5	71.8	150.9	159.7	83.1	86.4	99.3	89.6	68.4	75.1	196	285.4	83.8	119.5	105.2	128.5
FALSE	High	Master Protein	1220039708	phosphoinositide phospholipase C 2-like isoform X2 [Prunus avium]	0	10.535	5	3	4	8857	3	0	91	591	67.3	6.27	0	High	High	High	High	High	High	High	High	High	High		1.644	1.575	1.415	76.2	125.3	120.1	107.9	74.2	78.3	129.3	121.4	120.2	120	107.5	108.3	130.7	116.6	176.9	139.8	172.6	143.4
FALSE	High	Master Protein	1220042695	peroxiredoxin-2B [Prunus avium]	0	27.052	30	5	28	3840	2	4	622	162	17.4	5.87	0	High	High	High	High	High	High	High	High	High	High		0.746	0.56	0.832	119.7	89.2	67	99.6	120.8	118.5	88.9	89.6	67	67	97.3	101.9	1605.2	1771	917	1035.3	725.9	803.2
FALSE	High	Master Protein	1220047350	NADH dehydrogenase [ubiquinone] flavoprotein 1, mitochondrial [Prunus avium]	0	40.184	24	9	31	64	2	0	612	486	53.3	7.93	0	High	High	High	High	High	High	High	High	High	High		1.434	1.598	1.307	76.6	109.9	122.5	100.2	76.4	76.9	110.6	109.1	129.1	115.9	95.8	104.6	231.1	211.4	259.9	232	318.5	255.6
FALSE	High	Master Protein	1220048888	E3 ubiquitin-protein ligase UPL3 [Prunus avium]	0	11.92	3	4	4	6382	4	0	128	1900	204.8	6.32	0	High	High	High	High	High	High	High	High	High	High		1.736	1.454	1.459	73	126.7	106.1	106.5	65.4	80.7	114.3	139.2	94.3	118	112.5	100.5	36.1	34.2	49.1	45.6	42.5	40.1
FALSE	High	Master Protein	1220053043	vacuolar protein sorting-associated protein 53 A isoform X1 [Prunus avium]	0	8.228	4	3	4	5908	3	0	91	822	91.8	6.99	0	High	High	High	High	High	High	High	High	High	High		1.384	1.562	1.373	77.9	107.8	121.7	107	78	77.8	109.7	105.9	116.8	126.7	110.6	103.4	163.4	137.2	178.5	144.4	199.4	179.2
FALSE	High	Master Protein	1220055455	chalcone--flavonone isomerase [Prunus avium]	0	11.741	10	2	7	7415	1	0	218	232	24.9	6.05	0	High	High	High	High	High	High	High	High	High	High		0.648	0.857	0.722	114.7	74.3	98.2	82.7	114.7		74.3		98.2		82.7		60.6		30.5		42.3
FALSE	High	Master Protein	1220059893	V-type proton ATPase subunit H [Prunus avium]	0	20.435	18	5	11	1852	2	3	214	452	51.3	7.42	0	High	High	High	High	High	High	High	High	High	High		1.525	1.181	1.544	81.7	124.6	96.5	126.1	84.1	79.3	128.7	120.5	96	96.9	124.9	127.4	397.2	208.1	472.1	244.5	370.1	203.9
FALSE	High	Master Protein	1220060640	methionine gamma-lyase [Prunus avium]	0	10.444	10	3	3	7369	1	0	112	459	49.9	6.58	0	High	Not Found	High	Not Found	High	Not Found	High	Not Found	High	Not Found		1.537	1.431	1.294	82.4	126.7	118	106.6	82.4		126.7		118		106.6		12.2		14.6		14.2
FALSE	High	Master Protein	1220063156	monothiol glutaredoxin-S15, mitochondrial-like isoform X1 [Prunus avium]	0	9.721	22	3	6	1377	2	1	64	171	18.9	6.79	0	Not Found	High	Not Found	High	Not Found	High	Not Found	High	Not Found	High		0.606	0.583	0.734	128	77.5	74.5	93.9	132.1	123.8	73.6	81.4	71.6	77.5	94.4	93.5	322.4	232.9	139.5	118.4	142.4	117
FALSE	High	Master Protein	1220063345	aromatic aminotransferase ISS1 [Prunus avium]	0	13.457	10	3	8	7357	1	2	191	394	43.7	6.3	0	Not Found	High	Not Found	High	Not Found	High	Not Found	High	Not Found	High		1.682	1.431	1.485	76.6	128.9	109.7	113.8	75.1	78.2	130.1	127.7	104.8	114.5	118.5	109	123	418	165.6	527.9	140.1	491.4
FALSE	High	Master Protein	1220065901	NADP-dependent malic enzyme isoform X1 [Prunus avium]	0	25.82	13	5	11	98	1	0	409	614	67.6	6.89	0	High	Not Found	High	Not Found	High	Not Found	High	Not Found	High	Not Found		1.563	1.089	1.479	74.8	116.8	81.4	110.6	74.8		116.8		81.4		110.6		32.7		39.7		29.1
FALSE	High	Master Protein	1220068392	probable xyloglucan 6-xylosyltransferase 5 [Prunus avium]	0	7.457	9	2	2	7779	1	0	51	459	51.9	6.99	0	High	Not Found	High	Not Found	High	Not Found	High	Not Found	High	Not Found		1.617	1.129	1.397	78.2	126.4	88.3	109.2	78.2		126.4		88.3		109.2		26.4		33.1		24.3
FALSE	High	Master Protein	1220068783	ubiquitin-conjugating enzyme E2 4-like [Prunus avium]	0	3.224	11	2	3	8079	2	0	83	184	20.9	4.41	0	High	High	High	High	High	High	High	High	High	High		0.727	0.605	0.943	114.6	83.4	69.4	108.1	109.2	120.1	83.5	83.3	63.2	75.5	112.5	103.8	27.3	108.2	16.2	58	12.9	54.6
FALSE	High	Master Protein	1220069231	transmembrane 9 superfamily member 8 [Prunus avium]	0	6.75	5	3	6	2686	2	0	172	642	73.9	7.84	0	High	High	High	High	High	High	High	High	High	High		2.751	2.09	2.171	54	148.4	112.8	117.2	53.7	54.2	138.5	158.4	115.7	109.8	114.3	120	47.5	21.7	95.2	49.1	83.5	35.3
FALSE	High	Master Protein	1220074012	110 kDa U5 small nuclear ribonucleoprotein component CLO [Prunus avium]	0	12.744	7	4	4	1900	1	0	142	989	110.5	5.14	0	Not Found	High	Not Found	High	Not Found	High	Not Found	High	Not Found	High		1.759	1.045	1.468	81.7	143.7	85.3	119.9		81.7		143.7		85.3		119.9		27.2		37		22.8
FALSE	High	Master Protein	1220087561	LOW QUALITY PROTEIN: uncharacterized protein At4g13200, chloroplastic [Prunus avium]	0	8.106	15	3	5	344	3	0	135	217	22.7	5.24	0	High	High	High	High	High	High	High	High	High	High		0.709	0.639	0.818	114.4	81.1	73.1	93.6	112.9	115.9	80.4	81.8	69.3	76.9	97.7	89.5	310.8	659.3	171.9	359.8	155.6	351.1
FALSE	High	Master Protein	1220089792	methylcrotonoyl-CoA carboxylase beta chain, mitochondrial [Prunus avium]	0	6.408	6	2	2	9904	2	0	119	574	62.1	8.35	1	Not Found	High	Not Found	High	Not Found	High	Not Found	High	Not Found	High		1.732	1.747	1.304	73.9	128.1	129.2	96.4		73.9		128.1		129.2		96.4		42.1		56.4		59.1
FALSE	High	Master Protein	1220090865	probable mannitol dehydrogenase [Prunus avium]	0	25.236	18	4	11	9444	2	0	211	361	39.4	8.25	0	High	High	High	High	High	High	High	High	High	High		0.805	1.143	0.626	112.9	90.9	129.1	70.7	99.4	126.4	104	77.7	122.4	135.8	81.4	60	125.7	241	102.2	114.6	126.2	207.9
FALSE	High	Master Protein	1226063327	plasma membrane intrinsic protein subtype 1 aquaporin [Fragaria x ananassa]	0	9.719	12	3	6	6064	3	0	206	290	31.1	8.88	0	High	High	High	High	High	High	High	High	High	High		3.607	2.009	2.885	46.6	167.9	93.5	134.3	48.1	45	171.3	164.6	91.5	95.6	132.2	136.4	277.2	106.6	766	301.6	429.8	181.7
FALSE	High	Master Protein	1226063359	plasma membrane intrinsic protein subtype 2 aquaporin [Fragaria x ananassa]	0	9.365	10	2	12	7002	2	0	240	285	30.3	8.85	0	High	High	High	High	High	High	High	High	High	High		2.459	1.58	2.057	62.3	153.2	98.4	128.1	62.9	61.6	149.6	156.7	100.9	95.9	125.4	130.9	143.3	119.8	264.4	235.6	187.3	149.5
FALSE	High	Master Protein	1226063371	plasma membrane intrinsic protein subtype 2 aquaporin [Fragaria x ananassa]	0	13.729	22	4	7	4001	4	0	233	281	30	7.53	0	High	High	High	High	High	High	High	High	High	High		2.199	1.416	1.424	70.7	155.5	100.2	100.7	70.1	71.3	171.2	139.8	89.2	111.2	108.6	92.8	56.4	46.2	107	70	58.5	57.8
FALSE	High	Master Protein	1227892320	pyrophosphate--fructose 6-phosphate 1-phosphotransferase subunit alpha isoform X1 [Carica papaya]	0	20.091	10	4	16	4718	1	0	352	621	67.9	7.05	0	High	High	High	High	High	High	High	High	High	High		1.577	1.415	1.647	74.7	117.8	105.7	123	69.5	79.9	120.9	114.7	114.6	96.7	121.6	124.3	108.4	125.8	146.5	139.8	145.9	122.3
FALSE	High	Master Protein	1227908879	17.1 kDa class II heat shock protein-like [Carica papaya]	0	25.86	26	3	24	9705	2	2	388	157	17.8	5.8	1	High	High	High	High	High	High	High	High	High	High		0.423	0.691	0.696	135.5	57.3	93.6	94.3	137.4	133.5	55.3	59.3	92.8	94.4	94.4	94.2	1188.9	1063.4	371.6	365.4	654.5	603.4
FALSE	High	Master Protein	1227923584	nicotinate phosphoribosyltransferase 2 [Carica papaya]	0	6.004	6	2	2	5094	1	1	50	559	62.3	6.02	0	Not Found	High	Not Found	High	Not Found	High	Not Found	High	Not Found	High		1.389	1.658	1.162	76.8	106.7	127.3	89.3	90.6	63	77.4	135.9	127.9	126.8	77.3	101.2	22.2	32.3	14.8	54	25.6	52.2
FALSE	High	Master Protein	1227941997	desiccation-related protein At2g46140 [Carica papaya]	0	18.408	17	5	15	3767	2	0	344	316	35.1	4.84	1	High	High	High	High	High	High	High	High	High	High		0.697	0.627	0.645	124.9	87.1	78.4	80.6	127.7	122.1	78.1	96.1	82.8	73.9	76.1	85.1	172.4	163	81.9	99.1	91.2	79.1
FALSE	High	Master Protein	1229763080	LOW QUALITY PROTEIN: 2-oxoglutarate dehydrogenase, mitochondrial-like [Momordica charantia]	0	45.915	14	9	22	139	3	0	564	1021	115.8	7.06	0	High	High	High	High	High	High	High	High	High	High		1.516	1.492	1.378	78.9	119.6	117.7	108.7	94.3	63.5	112.2	127.1	123.6	111.8	91	126.4	77.6	55	71.7	85	83	77.7
FALSE	High	Master Protein	1229764761	ATPase 11, plasma membrane-type-like isoform X1 [Momordica charantia]	0	63.118	19	15	52	7402	2	0	1251	959	105.4	6.55	0	High	High	High	High	High	High	High	High	High	High		2.353	2.319	2.102	57.8	135.9	134	121.5	52.8	62.7	135.3	136.6	132.5	135.5	128.4	114.6	67.3	68.3	133.9	115	137.6	118.4
FALSE	High	Master Protein	1229766988	isoflavone reductase homolog [Momordica charantia]	0	5.689	10	2	3	2093	1	0	61	308	33.7	6.25	1	Not Found	High	Not Found	High	Not Found	High	Not Found	High	Not Found	High		0.712	0.535	0.744	137.2	97.7	73.4	102.1		137.2		97.7		73.4		102.1		82.8		45.6		35.5
FALSE	High	Master Protein	1229774619	ras-related protein RABA1f-like [Momordica charantia]	0	26.12	38	7	26	7945	2	0	555	217	24.4	6.24	1	High	Not Found	High	Not Found	High	Not Found	High	Not Found	High	Not Found		0.619	0.934	0.688	124.2	76.9	116.1	85.4	124.2		76.9		116.1		85.4		34.3		16.5		26.1
FALSE	High	Master Protein	1229782648	LOW QUALITY PROTEIN: pleiotropic drug resistance protein 2-like [Momordica charantia]	0	19.623	2	6	10	4293	2	2	173	1432	162.7	7.68	2	High	High	High	High	High	High	High	High	High	High		2.111	1.961	1.749	63.3	133.6	124.1	110.7	57.8	68.7	138.2	129	125.1	123.1	109.9	111.5	139.6	29.1	259	42.3	246.3	41.8
FALSE	High	Master Protein	1229794701	reactive Intermediate Deaminase A, chloroplastic [Momordica charantia]	0	9.897	30	3	10	9463	1	0	148	138	14.6	5.22	1	High	High	High	High	High	High	High	High	High	High		0.546	0.518	0.985	119.1	65.1	61.7	117.4		119.1		65.1		61.7		117.4		104.4		44.1		43.4
FALSE	High	Master Protein	1238789804	ribulose 1,5-bisphosphate carboxylase/oxygenase large subunit (chloroplast) [Conyza bonariensis]	0	35.681	30	10	20	4683	1	7	210	485	53.8	6.54	0	High	High	High	High	High	High	High	High	High	High		1.607	1.469	1.28	74.8	120.2	109.9	95.7	76.1	73.5	119.2	121.2	109.5	110.4	92.8	98.7	755.3	367.6	918.9	468.8	886.1	442.9
FALSE	High	Master Protein	1269881896	multiprotein-bridging factor 1b isoform X1 [Durio zibethinus]	0	7.275	15	2	2	6078	2	0	56	163	18.1	9.85	0	High	Not Found	High	Not Found	High	Not Found	High	Not Found	High	Not Found		0.618	0.675	0.769	116.5	72	78.6	89.5	116.5		72		78.6		89.5		376.8		180.8		207.5
FALSE	High	Master Protein	1269906333	60S ribosomal protein L35-like [Durio zibethinus]	0	5.519	19	2	2	9474	1	1	48	123	14.2	11.17	0	High	Not Found	High	Not Found	High	Not Found	High	Not Found	High	Not Found		0.649	0.679	0.646	117.3	76.2	79.6	75.7	117.3		76.2		79.6		75.7		74.3		37.4		41.1
FALSE	High	Master Protein	1269943976	ubiquitin carboxyl-terminal hydrolase 6-like [Durio zibethinus]	0	9.824	6	3	4	99	2	0	43	554	62.7	7.9	0	Not Found	High	Not Found	High	Not Found	High	Not Found	High	Not Found	High		1.247	1.573	1.099	84	104.8	132.1	92.4		84		104.8		132.1		92.4		150.7		145.4		190.2
FALSE	High	Master Protein	1269958913	26S proteasome regulatory subunit RPN13-like isoform X1 [Durio zibethinus]	0	4.193	11	2	2	9943	2	0	48	335	37.3	4.45	0	High	Not Found	High	Not Found	High	Not Found	High	Not Found	High	Not Found		0.521	0.617	0.81	127.1	66.3	78.5	103	127.1		66.3		78.5		103		118		47.8		59.4
FALSE	High	Master Protein	1269986725	NADPH-dependent aldehyde reductase 1, chloroplastic [Durio zibethinus]	0	20.629	16	3	12	9360	2	1	424	294	32.1	6.99	1	High	High	High	High	High	High	High	High	High	High		1.667	1.106	1.062	85.7	142.9	94.8	91	85.3	86	142.6	143.1	99.1	90.4	91.1	90.9	87.9	133.6	114.1	171.9	83.3	112.7
FALSE	High	Master Protein	1270977075	Pyrophosphate-energized vacuolar membrane proton pump [Capsicum baccatum]	0	25.194	11	6	14	4884	3	4	316	770	80.6	5.33	0	High	High	High	High	High	High	High	High	High	High		2.595	1.788	2.173	59	153.2	105.6	128.3	51.3	66.7	168.3	138.1	108.2	102.9	134.9	121.7	195.2	210.8	497.1	337.3	335.7	260.8
FALSE	High	Master Protein	1271000519	ADP,ATP carrier protein 1, mitochondrial [Capsicum baccatum]	0	16.511	4	2	18	7058	1	0	552	674	73.8	8.65	0	High	Not Found	High	Not Found	High	Not Found	High	Not Found	High	Not Found		0.769	1	0.589	115.3	88.7	115.3	68	115.3		88.7		115.3		68		56.3		33.6		45.9
FALSE	High	Master Protein	1271041436	Phospholipase SGR2 [Capsicum baccatum]	0	4.666	2	2	3	4758	2	0	66	1113	127.8	5.73	0	High	High	High	High	High	High	High	High	High	High		1.741	1.498	1.524	73.1	127.3	109.5	111.4	77.9	68.3	122.4	132.1	116.3	102.7	97.3	125.6	42.2	26.1	51.4	39	51.3	31.5
FALSE	High	Master Protein	1271191131	Heat shock 70 kDa protein, mitochondrial [Capsicum chinense]	0	79.954	23	11	90	1939	1	0	2165	677	73	6.2	0	High	High	High	High	High	High	High	High	High	High		1.513	1.238	1.434	85.5	129.3	105.8	122.6		85.5		129.3		105.8		122.6		69.4		81.2		69
FALSE	High	Master Protein	1271215696	Acyl-CoA-binding protein [Capsicum chinense]	0	7.93	6	2	5	6426	1	1	40	350	37.5	8.75	0	High	High	High	High	Not Found	High	Not Found	High	High	High		0.478	0.512	0.627	140.5	67.1	71.9	88.1	143	138	64.2	70	69.6	74.2	92.1	84.1	19.1	130.2	6.6	51.1	7.6	56.2
FALSE	High	Master Protein	1273153668	hypothetical protein AQUCO_03500055v1 [Aquilegia coerulea]	0	5.482	10	2	9	4388	1	1	164	186	21.3	5.71	0	High	High	High	High	High	High	High	High	High	High		0.598	0.608	0.647	119.4	71.4	72.6	77.3	117.1	121.6	75.2	67.5	75.5	69.7	74.5	80.1	365.4	246.9	182.1	106	192	113.4
FALSE	High	Master Protein	1273164061	hypothetical protein AQUCO_01600195v1 [Aquilegia coerulea]	0	9.963	6	3	3	6673	3	0	58	611	66.1	7.03	0	High	Not Found	High	Not Found	High	Not Found	High	Not Found	High	Not Found		1.123	1.551	1.074	82.4	92.5	127.8	88.5	82.4		92.5		127.8		88.5		110.7		96.5		140
FALSE	High	Master Protein	1273172701	hypothetical protein AQUCO_00900755v1 [Aquilegia coerulea]	0	20.566	11	7	15	7098	2	0	304	846	96	6.37	0	High	High	High	High	High	High	High	High	High	High		1.402	1.53	1.589	77.1	108.1	118	122.5		77.1		108.1		118		122.5		78.7		85.3		96.6
FALSE	High	Master Protein	1276263176	hypothetical protein CDL12_07551 [Handroanthus impetiginosus]	0	6.96	5	2	4	7148	1	0	121	629	69.4	5.36	1	Not Found	High	Not Found	High	Not Found	High	Not Found	High	Not Found	High		1.51	1.343	1.315	80.8	122.1	108.6	106.3		80.8		122.1		108.6		106.3		41.3		48.2		44.5
FALSE	High	Master Protein	1278994632	perakine reductase-like isoform X3 [Olea europaea var. sylvestris]	0	13.971	13	4	9	9518	3	0	134	344	38.2	6.99	0	High	High	High	High	High	High	High	High	High	High		0.754	0.745	0.582	122.4	92.3	91.1	71.2	122.4		92.3		91.1		71.2		18.7		11		11.4
FALSE	High	Master Protein	1279005555	aconitate hydratase-like [Olea europaea var. sylvestris]	0	10.707	17	2	4	7851	1	0	166	169	19	6.19	0	High	Not Found	High	Not Found	High	Not Found	High	Not Found	High	Not Found		1.502	1.2	1.181	91.8	137.8	110.1	108.4	91.8		137.8		110.1		108.4		48		56		47
FALSE	High	Master Protein	1279007574	transmembrane 9 superfamily member 1-like [Olea europaea var. sylvestris]	0	7.48	6	3	5	420	1	1	110	587	66.8	7.46	0	High	High	High	High	High	High	High	High	High	High		2.036	1.54	1.544	67.9	138.1	104.5	104.8	69.7	66	121.4	154.9	99.7	109.2	128.6	80.9	17	7.2	23	13.1	19.8	9.6
FALSE	High	Master Protein	1279008912	betaine aldehyde dehydrogenase, chloroplastic-like [Olea europaea var. sylvestris]	0	12.605	5	2	9	8083	1	0	263	503	54.7	5.9	0	High	High	High	High	High	High	High	High	High	High		1.477	1.552	1.273	79.2	117	122.9	100.8	81.1	77.3	114.6	119.3	120.2	125.5	104.1	97.5	308.3	127.2	338.4	152	372.8	165.9
FALSE	High	Master Protein	1279008955	fimbrin-5-like [Olea europaea var. sylvestris]	0	12.171	6	3	9	4711	2	0	172	751	83.1	5.57	1	High	High	High	High	High	High	High	High	High	High		1.613	1.322	1.539	77.9	125.8	103	119.9	80.8	75.1	120.5	131	96.8	109.2	127.8	112.1	38.9	80.4	45	108.4	38	93.8
FALSE	High	Master Protein	1279080846	nascent polypeptide-associated complex subunit alpha-like protein 2 isoform X1 [Olea europaea var. sylvestris]	0	13.877	15	2	11	851	2	0	470	208	22.7	4.55	0	High	High	High	High	High	High	High	High	High	High		0.63	0.733	0.619	123.6	77.9	90.6	76.5		123.6		77.9		90.6		76.5		39		19		23
FALSE	High	Master Protein	1279765823	villin-3-like [Cucurbita moschata]	0	15.063	5	4	11	7102	2	0	146	967	106.5	6	0	High	High	High	High	High	High	High	High	High	High		1.43	1.641	1.257	79.5	113.7	130.5	99.9	74.8	84.2	123.5	103.9	123.6	137.3	104.6	95.2	42.3	28.7	54.2	27.4	57	37.6
FALSE	High	Master Protein	1279794328	nascent polypeptide-associated complex subunit alpha-like protein 1 [Cucurbita moschata]	0	24.647	30	4	18	2176	2	1	567	200	21.9	4.51	0	High	High	High	High	High	High	High	High	High	High		0.414	0.518	0.568	132.4	54.8	68.6	75.3	134.6	130.3	56.7	53	68.2	68.9	75.6	74.9	797.3	877	260.7	275.9	329.7	372
FALSE	High	Master Protein	1279816729	glycine dehydrogenase (decarboxylating), mitochondrial-like [Cucurbita moschata]	0	6.173	3	2	3	7033	2	0	65	1051	114	7.23	0	High	High	High	High	High	High	High	High	High	High		1.615	1.753	1.582	72.5	117.1	127.2	114.7	68.4	76.7	119.9	114.4	138.4	116	111.7	117.7	53.8	96.1	73.2	110.8	88.7	116.6
FALSE	High	Master Protein	1279836988	60S ribosomal protein L7a-2 isoform X1 [Cucurbita moschata]	0	27.822	26	7	26	4921	7	0	526	296	33.9	10.1	0	High	High	High	High	High	High	High	High	High	High		0.646	0.855	0.833	111.8	72.2	95.6	93.1	113.5	110.2	74.2	70.2	100.6	90.7	89.2	97	725.1	451.9	368.3	222.7	524.1	298.5
FALSE	High	Master Protein	1315942001	hypothetical protein CUMW_241100 [Citrus unshiu]	0	7.12	2	2	2	6699	2	0	65	2111	233.2	6.6	0	High	High	High	High	High	High	High	High	High	High		1.441	1.561	1.002	86.9	125.2	135.6	87.1		86.9		125.2		135.6		87.1		27.3		30.4		34.2
FALSE	High	Master Protein	1315943524	hypothetical protein CUMW_230090 [Citrus unshiu]	0	39.57	28	4	23	5568	1	4	628	165	17.8	6.21	0	High	High	High	High	High	High	High	High	High	High		0.512	0.606	0.675	131.7	67.5	79.8	88.9	133.6	129.9	64.1	70.9	78	81.6	88.7	89	1312	778.6	488.9	328.6	625.1	392.6
FALSE	High	Master Protein	1315950308	hypothetical protein CUMW_179380 [Citrus unshiu]	0	42.345	15	9	48	6825	1	0	1037	657	72.7	5.31	0	Not Found	High	Not Found	High	Not Found	High	Not Found	Not Found	Not Found	High		0.514	0.01	1.094	124.7	64.1		136.4		124.7		64.1				136.4		21.4		8.5
FALSE	High	Master Protein	1315956736	hypothetical protein CUMW_132640 [Citrus unshiu]	0	25.131	11	7	22	1727	1	2	510	852	94	5.2	0	High	High	High	High	High	High	High	High	High	High		1.622	1.518	1.432	75.5	122.5	114.6	108.1	73.7	77.3	126.4	118.6	115.7	113.5	104.5	111.7	25	93.6	33.3	111.1	32	110.3
FALSE	High	Master Protein	1333106813	serine/arginine-rich splicing factor RS31-like isoform X1 [Cucurbita pepo subsp. pepo]	0	5.343	5	2	4	753	2	0	87	459	52.2	11.15	0	High	High	High	High	High	High	High	High	High	High		0.897	0.631	0.862	113.6	101.9	71.7	97.9	121.2	106.1	100.9	102.8	63.2	80.2	106.5	89.2	133.7	18.5	86.5	13.8	56.9	11.2
FALSE	High	Master Protein	1334286652	hypothetical protein POPTR_015G144200 [Populus trichocarpa]	0	7.533	8	2	11	3961	2	0	147	161	18.7	9.2	0	High	High	High	High	High	High	High	High	High	High		0.483	0.659	0.618	124.6	60.2	82.1	77	124.3	124.8	54.6	65.8	82.3	82	74.6	79.5	132	368	45	150.1	71.3	194
FALSE	High	Master Protein	1334319843	hypothetical protein POPTR_005G044400 [Populus trichocarpa]	0	5.761	17	2	8	9068	1	0	180	152	15.3	6.05	0	High	High	High	High	High	High	High	High	High	High		0.781	0.645	0.81	118.6	92.7	76.5	96.1	122.7	114.6	87.2	98.2	71.9	81.1	98.2	94	62	128.3	34.2	85	29.6	72.9
FALSE	High	Master Protein	1335244710	protease Do-like 7-like protein [Trifolium pratense]	0	5.576	2	2	2	8411	2	0	63	1277	141	5.83	0	High	High	High	High	High	High	High	High	High	High		1.363	1.586	1.103	82.7	112.7	131.1	91.2	79.1	86.2	131.9	93.5	137.9	124.4	93	89.4	16	35	20.7	29.4	22.7	40.5
FALSE	High	Master Protein	1335245717	heat shock cognate 70 kDa protein 2-like [Trifolium pratense]	0	125.27	32	16	175	8875	1	0	3809	649	71	5.15	1	High	High	High	High	High	High	High	High	High	High		1.27	1.508	1.583	78.5	99.8	118.4	124.3		78.5		99.8		118.4		124.3		46.3		45.5		56
FALSE	High	Master Protein	1335513802	Chain A, Nerol dehydrogenase	0	8.385	6	2	5	1739	1	0	94	374	40.3	6.77	0	High	High	High	High	High	High	Not Found	High	High	High		1.001	0.633	1.278	106.5	106.7	67.4	136.2		106.5		106.7		67.4		136.2		30.9		23.9		15.7
FALSE	High	Master Protein	1338408238	Ubiquitin-fold modifier-conjugating enzyme [Parasponia andersonii]	0	10.713	22	2	7	5350	1	0	232	154	17.2	5.97	0	High	High	High	High	High	High	High	High	High	High		0.627	0.566	0.75	124.7	78.2	70.6	93.5	120.3	129.1	76.7	79.7	71	70.2	97.2	89.8	158.8	93.1	78.7	44.4	76.4	40.6
FALSE	High	Master Protein	1338408537	60S Ribosomal protein [Parasponia andersonii]	0	7.906	13	3	7	4918	3	0	52	233	26	10.29	0	High	High	High	High	High	High	High	High	High	High		0.659	0.75	0.814	117.7	77.6	88.2	95.9	121.2	114.2	74.4	80.8	89.5	87	95.3	96.4	240.5	189.2	114.6	103.5	144.8	115.7
FALSE	High	Master Protein	1338418303	Protein TIC [Parasponia andersonii]	0	7.088	4	2	3	3483	1	0	100	680	75.4	5.5	1	High	Not Found	High	Not Found	High	Not Found	High	Not Found	High	Not Found		1.389	1.53	1.296	79.5	110.5	121.7	103.1	79.5		110.5		121.7		103.1		38.3		41.3		47.8
FALSE	High	Master Protein	1338422575	Peptidase [Parasponia andersonii]	0	15.225	7	4	10	3311	1	0	120	731	81.7	6.32	1	Not Found	High	Not Found	High	Not Found	High	Not Found	High	Not Found	High		1.382	1.524	1.379	74.5	103	113.6	102.8		74.5		103		113.6		102.8		11.2		12		13.7
FALSE	High	Master Protein	1338430554	S-phase kinase-associated protein [Parasponia andersonii]	0	32.114	48	4	24	9462	1	4	745	156	17.7	4.68	0	High	High	High	High	High	High	High	High	High	High		0.555	0.841	0.699	116.5	64.6	98	81.4	118.8	114.2	61.5	67.8	96.9	99	81.1	81.7	467.4	468.2	187.8	215	311	325.7
FALSE	High	Master Protein	1338440396	Glycine dehydrogenase (decarboxylating) [Parasponia andersonii]	0	19.009	10	5	20	9386	2	2	467	651	72.3	6.1	1	High	High	High	High	High	High	High	High	High	High		1.519	1.055	1.345	84.4	128.2	89	113.5	85.9	82.8	122.4	134	88.8	89.2	115.3	111.6	278.9	393.3	308.3	492.3	234.9	340
FALSE	High	Master Protein	1338454714	Splicing factor-like protein [Trema orientale]	0	11.593	7	3	7	8742	1	0	158	471	49.4	8.95	1	Not Found	High	Not Found	High	Not Found	High	Not Found	High	Not Found	High		0.602	0.69	0.717	116.4	70.1	80.4	83.5		116.4		70.1		80.4		83.5		160.8		74.9		89.1
FALSE	High	Master Protein	1338463846	Ubiquitin-activating enzyme E [Trema orientale]	0	13.083	4	4	9	3430	1	0	138	1101	122.5	6.21	0	High	High	High	High	High	High	High	High	High	High		1.84	1.626	1.626	70.3	129.2	114.2	114.2	71.2	69.3	128	130.5	115.7	112.8	114.3	114.1	75.9	176.4	105.9	257	100.6	230.5
FALSE	High	Master Protein	1338471373	Xanthine/uracil/vitamin C permease [Trema orientale]	0	4.417	4	2	2	6121	2	0	36	543	58.9	9.11	0	High	Not Found	High	Not Found	High	Not Found	High	Not Found	High	Not Found		2.091	1.816	1.434	68.4	143.1	124.2	98.1	68.4		143.1		124.2		98.1		152.4		247.4		225.6
FALSE	High	Master Protein	1338479819	Proline-tRNA ligase, class IIa, archaeal-type [Trema orientale]	0	17.095	11	4	13	2347	2	0	134	511	57.9	6.05	0	High	High	High	High	High	High	High	High	High	High		1.549	1.286	1.282	82.1	127.2	105.6	105.2	79	85.2	118.8	135.7	111.8	99.4	108	102.5	216.5	12	252.6	14.8	249.6	11.3
FALSE	High	Master Protein	1338606837	SKP1-like protein 1B [Capsella rubella]	0	19.413	32	3	14	905	1	1	436	170	18.8	4.68	0	High	Not Found	High	Not Found	High	Not Found	High	Not Found	High	Not Found		0.567	0.864	0.662	116	65.8	100.3	76.8	127.9	104.2	63.5	68.1	100	100.6	75	78.7	313.8	55.8	121.1	28.2	200.1	43.2
FALSE	High	Master Protein	1338622642	40S ribosomal protein S15-5 [Capsella rubella]	0	14.608	24	2	12	4934	1	0	151	152	17.1	10.32	0	High	High	High	High	High	High	High	High	High	High		0.618	0.664	0.72	122	75.4	81	87.8	125.9	118.1	71.1	79.7	70.7	91.4	93.5	82.2	186.5	22.4	81.9	11.7	85.4	13.9
FALSE	High	Master Protein	1340423652	eukaryotic initiation factor 4A-15-like [Lactuca sativa]	0	73.775	48	16	73	2130	1	1	1732	413	46.7	5.48	0	High	High	High	High	Not Found	High	High	Not Found	High	High		1.315	1.518	1.072	90.6	119.1	137.5	97.1	93.8	87.4	121	117.3	127.1	147.9	99.9	94.3	156.4	166.2	156.6	172.5	172.8	225.7
FALSE	High	Master Protein	1340479356	pleiotropic drug resistance protein 2-like [Lactuca sativa]	0	13.787	5	5	10	8989	1	0	223	1326	150.2	6.93	0	High	Not Found	High	Not Found	High	Not Found	High	Not Found	High	Not Found		2.713	2.151	2.292	52.6	142.8	113.2	120.6	52.6		142.8		113.2		120.6		54		113.9		94.8
FALSE	High	Master Protein	1340504700	T-complex protein 1 subunit eta [Lactuca sativa]	0	25.65	15	6	23	125	1	0	701	561	60.6	6.87	1	High	High	High	High	High	High	High	High	High	High		1.232	1.571	1.3	79.9	98.5	125.6	103.9		79.9		98.5		125.6		103.9		89.1		84.9		112.4
FALSE	High	Master Protein	1340514386	26S proteasome non-ATPase regulatory subunit 14 homolog [Lactuca sativa]	0	16.171	13	3	10	4468	1	0	284	312	34.7	6.96	1	High	High	High	High	High	High	High	High	High	High		0.603	0.759	0.885	108.8	65.6	82.7	96.3	105.1	112.6	68.2	63	77.9	87.4	105.6	87	79.9	191.7	40.3	83	48.3	119.5
FALSE	High	Master Protein	1343969254	glutamate decarboxylase-like [Quercus suber]	0	48.912	18	5	33	8222	3	0	1000	503	56.6	5.83	0	High	High	High	High	High	High	High	High	High	High		1.715	1.639	1.457	75.1	128.7	123	109.4	74.3	75.8	133	124.4	127.8	118.2	106.7	112.1	419.6	271.3	583.1	344.3	588.4	339.5
FALSE	High	Master Protein	1344010602	biotin carboxylase 1, chloroplastic-like isoform X2 [Quercus suber]	0	34.93	19	7	25	1641	2	0	525	536	58.6	8.03	0	High	High	High	High	High	High	High	High	High	High		1.614	1.065	1.353	71.8	115.9	76.5	97.2		71.8		115.9		76.5		97.2		17.3		21.6		14.8
FALSE	High	Master Protein	1344021394	vacuolar protein-sorting-associated protein 11 homolog isoform X1 [Quercus suber]	0	6.108	3	2	3	5158	2	0	70	962	108.6	5.99	1	High	High	High	High	High	High	High	High	High	High		1.69	1.722	1.309	79.1	133.8	136.3	103.6	79.6	78.7	146.7	120.8	120.8	151.7	114.1	93.1	22.2	18.3	31.7	21.7	27.4	28.3
FALSE	High	Master Protein	1344027028	syntaxin-22-like [Quercus suber]	0	8.933	9	2	7	2253	1	0	124	267	29.7	5.91	1	High	High	High	High	High	High	High	High	High	High		1.7	1.462	1.501	77.7	132.1	113.6	116.6	77.8	77.6	131.3	133	116.9	110.4	121.3	112	9.5	57.3	12.5	75.9	11.7	65.4
FALSE	High	Master Protein	1344027951	brefeldin A-inhibited guanine nucleotide-exchange protein 2-like [Quercus suber]	0	15.056	3	4	5	6	4	0	185	1775	197.9	5.53	1	High	High	High	High	High	High	High	High	High	High		2.421	1.855	1.848	61.9	150	114.9	114.5	65.7	58.2	134.4	165.6	111.5	118.3	121.3	107.7	231.4	10.7	367.4	23.6	320.1	17.5
FALSE	High	Master Protein	1344060315	TPR repeat-containing thioredoxin TDX [Quercus suber]	0	11.295	7	2	5	6804	2	0	90	381	42.2	5.92	0	High	High	High	High	High	High	High	High	High	High		0.657	0.723	0.843	116.9	76.8	84.5	98.5		116.9		76.8		84.5		98.5		39.5		20.1		22.9
FALSE	High	Master Protein	1344107384	hypothetical protein GOBAR_DD21854 [Gossypium barbadense]	0	12.059	9	4	6	1832	1	0	174	654	72.2	7.24	0	High	High	High	High	High	High	High	High	High	High		1.526	1.192	1.289	84.2	128.5	100.3	108.6	78.2	90.2	133.1	123.9	96	104.6	101.8	115.3	12.7	33.7	16.8	35.7	12.7	31.3
FALSE	High	Master Protein	1344113182	hypothetical protein GOBAR_DD16530 [Gossypium barbadense]	0	5.51	2	2	2	6437	1	0	88	1170	132.1	5.9	0	Not Found	High	Not Found	High	Not Found	High	Not Found	High	Not Found	High		1.87	1.778	1.731	67.8	126.8	120.6	117.4		67.8		126.8		120.6		117.4		82.7		119.5		117.9
FALSE	High	Master Protein	1344128683	hypothetical protein GOBAR_DD01924 [Gossypium barbadense]	0	7.552	8	3	5	9494	3	0	157	437	49	9.7	0	High	High	High	High	High	High	High	High	High	High		1.987	1.633	1.696	69.2	137.5	113.1	117.4	69.2		137.5		113.1		117.4		106.3		164		141.6
FALSE	High	Master Protein	1347676307	hypothetical protein GOBAR_AA39238 [Gossypium barbadense]	0	11.759	13	2	8	2616	2	0	225	188	21.2	9.51	0	High	High	High	High	High	High	High	High	High	High		0.555	0.756	0.752	117.8	65.4	89	88.5	119.1	116.5	66.5	64.2	91	87	88.9	88.2	449	333.5	194.8	142.2	279.8	199.8
FALSE	High	Master Protein	1347694563	hypothetical protein GOBAR_AA25810 [Gossypium barbadense]	0	6.884	3	2	4	2980	1	0	138	952	101.9	7.14	0	High	Not Found	High	Not Found	High	Not Found	High	Not Found	High	Not Found		2.918	1.391	2.228	58.4	170.4	81.2	130.1	58.4		170.4		81.2		130.1		7.6		17.3		8.7
FALSE	High	Master Protein	1347720385	hypothetical protein GOBAR_AA04007 [Gossypium barbadense]	0	4.009	5	2	3	1921	1	1	49	392	43.5	4.67	0	High	Not Found	High	Not Found	High	Not Found	High	Not Found	High	Not Found		0.488	0.716	0.625	126.6	61.8	90.6	79.2	126.6		61.8		90.6		79.2		79.2		30		46.2
FALSE	High	Master Protein	1350273954	xanthine dehydrogenase 1 [Morus notabilis]	0	5.785	2	2	3	3432	2	0	34	1372	150.8	6.87	0	High	High	High	High	High	High	High	High	High	High		1.519	1.404	1.241	81.2	123.4	114.1	100.9	77.9	84.6	123.6	123.2	110.3	117.9	108.2	93.6	39.4	83.8	48.5	94.4	45.5	93.7
FALSE	High	Master Protein	1350320038	L-ascorbate oxidase homolog isoform X1 [Eutrema salsugineum]	0	6.187	5	2	2	7144	1	0	52	566	63.2	9.52	0	Not Found	High	Not Found	High	Not Found	High	Not Found	High	Not Found	High		1.718	1.459	1.235	82.6	141.8	120.5	101.9		82.6		141.8		120.5		101.9		37.8		50.3		44.3
FALSE	High	Master Protein	1352867972	elongation factor 1-delta 2 [Prunus yedoensis var. nudiflora]	0	16.202	15	2	17	6346	2	0	67	172	18.9	4.86	1	High	High	High	High	High	High	High	High	High	High		0.349	0.844	0.632	113.7	39.7	95.9	71.8	113.7		39.7		95.9		71.8		20.8		5.6		14.3
FALSE	High	Master Protein	1353875789	hypothetical protein Pyn_09737 [Prunus yedoensis var. nudiflora]	0	4.593	7	2	3	7117	2	0	45	301	32.5	5.4	0	High	High	High	High	High	High	High	High	High	High		0.606	0.595	0.709	142.9	86.6	85.1	101.3	137.2	148.7	91.5	81.7	86.6	83.6	101.7	100.9	169.5	259.8	87.8	110.4	87.2	117.2
FALSE	High	Master Protein	1353878697	mannose-1-phosphate guanyltransferase alpha [Prunus yedoensis var. nudiflora]	0	10.434	9	3	6	9695	2	1	90	419	46.2	5.99	0	High	High	High	High	High	High	High	High	High	High		1.46	1.506	1.349	82.3	120.1	123.9	111	83.3	81.2	120.3	120	125.5	122.3	105.8	116.1	81.5	54.5	91.4	62.3	100.1	65.9
FALSE	High	Master Protein	1353881046	sterol 3-beta-glucosyltransferase UGT80A2 [Prunus yedoensis var. nudiflora]	0	5.551	3	2	3	274	2	0	68	840	92.2	6.73	0	High	High	High	High	High	High	High	High	High	High		1.553	1.583	1.284	77.4	120.2	122.6	99.4	72.1	82.7	130.6	109.8	120.9	124.2	115.7	83.1	22.7	16.4	32	16.8	31.1	19.7
FALSE	High	Master Protein	1353884713	ATP-citrate synthase beta chain protein 2 [Prunus yedoensis var. nudiflora]	0	71.331	35	17	58	9855	1	0	1386	608	65.9	7.87	1	High	High	High	High	High	High	High	High	High	High		1.471	1.584	1.485	77.3	113.7	122.5	114.8	77.1	77.5	113.9	113.5	117	127.9	117	112.6	202.6	192.6	232.5	218	250.8	254.9
FALSE	High	Master Protein	1353888110	non-functional NADPH-dependent codeinone reductase 2 [Prunus yedoensis var. nudiflora]	0	10.859	20	3	4	3747	3	0	85	328	36.4	7.59	0	High	High	High	High	High	High	High	High	High	High		0.693	0.65	0.659	117.8	81.7	76.6	77.7	120.5	115.2	80.6	82.8	76.6	76.6	75.3	80.1	245.6	379.3	127.6	210.9	127.4	202.3
FALSE	High	Master Protein	1353899152	hypothetical protein Pyn_05834 [Prunus yedoensis var. nudiflora]	0	49.274	21	7	80	7705	4	1	1896	345	37	5.36	2	High	High	High	High	High	High	High	High	High	High		2.013	1.74	1.652	68.8	138.5	119.8	113.7	67.7	70	139.9	137.2	119.5	120	108.8	118.6	148.1	384.9	237.6	583.6	213.2	529.9
FALSE	High	Master Protein	1353901610	60S ribosomal protein L14-1 [Prunus yedoensis var. nudiflora]	0	23.25	34	4	25	6024	2	2	513	134	15.4	10.14	0	High	High	High	High	High	High	High	High	High	High		0.582	0.676	0.665	129.4	75.3	87.5	86	128.4	130.5	75	75.6	88.8	86.2	85.5	86.6	722.4	976.4	327.8	437.6	407.5	517.5
FALSE	High	Master Protein	1353902344	hypothetical protein Pyn_33543 [Prunus yedoensis var. nudiflora]	0	3.648	4	2	3	8208	1	0	65	426	46.8	7.97	0	Not Found	High	Not Found	High	Not Found	High	Not Found	High	Not Found	High		1.394	1.117	1.604	76.3	106.3	85.2	122.3		76.3		106.3		85.2		122.3		25.8		27.8		23.1
FALSE	High	Master Protein	1353903530	40S ribosomal protein S24-1 [Prunus yedoensis var. nudiflora]	0	14.481	17	2	8	3799	1	2	116	138	15.8	10.64	0	Not Found	High	Not Found	High	Not Found	High	Not Found	High	Not Found	High		0.414	0.61	0.804	111	46	67.6	89.2	111.7	110.2	47.7	44.3	64.9	70.4	85.5	92.8	139	256.3	46.1	79.7	65.9	131.4
FALSE	High	Master Protein	1358141910	putative beta-aspartyl-peptidase [Rosa chinensis]	0	16.769	15	3	10	9131	2	0	215	321	33.9	5.07	1	High	High	High	High	High	High	High	High	High	High		0.589	0.988	0.702	107.2	63.2	105.9	75.3	104.9	109.4	45.5	80.9	141.6	70.2	68.8	81.7	100.7	37.9	33.9	21.7	110.8	19.5
FALSE	High	Master Protein	1358142046	putative transcription factor WD40-like family [Rosa chinensis]	0	51.665	14	13	31	361	5	7	560	1219	137	7.2	1	High	High	High	High	High	High	High	High	High	High		1.754	1.6	1.579	72.6	127.3	116.1	114.6	70	75.2	131.4	123.1	118.8	113.4	114.8	114.4	521.2	751.9	759.9	952.7	721.5	910.4
FALSE	High	Master Protein	1358142148	putative armadillo-like helical, importin subunit beta-1 [Rosa chinensis]	0	80.669	30	16	50	9716	9	6	1124	872	96.7	4.78	4	High	High	High	High	High	High	High	High	High	High		1.527	1.493	1.41	76.9	117.4	114.8	108.4	76.5	77.2	115.5	119.3	116.5	113	108.6	108.2	744	700.9	871.5	837.8	923.3	823.6
FALSE	High	Master Protein	1358143098	putative protein-serine/threonine phosphatase [Rosa chinensis]	0	10.486	14	4	4	7500	1	0	68	320	36.1	6.07	0	High	Not Found	High	Not Found	High	Not Found	High	Not Found	High	Not Found		1.741	1.524	1.263	75.1	130.7	114.5	94.9	75.1		130.7		114.5		94.9		13.5		18.2		16.8
FALSE	High	Master Protein	1358143151	putative clathrin adaptor, alpha/beta/gamma-adaptin, appendage, Ig-like subdomain-containing protein [Rosa chinensis]	0	35.519	16	9	21	9358	2	7	669	901	99.9	5.16	2	High	High	High	High	High	High	High	High	High	High		1.543	1.416	1.462	77.6	119.7	109.8	113.4	77.3	77.8	118	121.3	104.6	115.1	115.6	111.2	549.6	479	651.4	577.6	606.5	568.4
FALSE	High	Master Protein	1358143338	putative UBX domain-containing protein 2/7 [Rosa chinensis]	0	4.962	4	2	2	9702	1	0	52	591	64.9	4.81	0	High	Not Found	High	Not Found	High	Not Found	High	Not Found	High	Not Found		0.373	0.487	0.58	146.9	54.9	71.6	85.2	146.9		54.9		71.6		85.2		32.6		9.5		13
FALSE	High	Master Protein	1358143520	putative endopeptidase Clp [Rosa chinensis]	0	5.872	8	2	3	9060	2	0	111	290	32	9.38	1	High	High	High	High	High	High	High	High	High	High		0.932	0.608	0.948	118.3	110.2	71.9	112.1	118.3		110.2		71.9		112.1		13.5		9.8		6.7
FALSE	High	Master Protein	1358143692	putative small heat shock protein HSP20 [Rosa chinensis]	0	8.897	7	2	5	3506	2	0	188	223	24.9	5.63	2	High	High	High	High	High	High	High	High	High	High		0.587	0.751	0.604	136.3	80	102.4	82.3	135.4	137.2	86.1	73.9	104.1	100.6	80.5	84.1	55.6	33.5	27.4	14	34.9	19.7
FALSE	High	Master Protein	1358144683	putative alcohol O-acetyltransferase [Rosa chinensis]	0	18.976	8	2	13	3081	1	0	525	450	50.1	6.73	0	High	High	High	High	High	High	High	High	High	High		1.612	1.454	1.441	77.2	124.5	112.3	111.3	78.2	76.3	118.4	130.5	116.9	107.7	107.7	115	88.3	90.2	103.8	119.4	107.6	102.2
FALSE	High	Master Protein	1358145368	putative armadillo-like helical protein [Rosa chinensis]	0	17.407	7	5	7	9103	5	0	107	1048	115.1	5	1	High	High	High	High	High	High	High	High	High	High		1.535	1.384	1.376	78.2	120.1	108.3	107.6	81	75.5	110.9	129.2	104.9	111.6	116.8	98.5	164.7	36.3	175.3	48.1	174.1	43.1
FALSE	High	Master Protein	1358147026	putative ligase [Rosa chinensis]	0	49.17	11	16	23	3057	8	7	614	2271	252.9	6.38	4	High	High	High	High	High	High	High	High	High	High		1.807	1.652	1.53	72.7	131.4	120.1	111.3	78.8	66.6	119.4	143.5	124.1	116.2	105.1	117.4	373.8	304.3	439.7	506.7	479.9	425.7
FALSE	High	Master Protein	1358147436	hypothetical protein RchiOBHm_Chr6g0244521 [Rosa chinensis]	0	6.879	12	2	3	3628	2	0	111	229	25.7	5.49	1	High	High	High	High	High	High	High	High	High	High		0.556	0.578	0.727	126.3	70.2	73.1	91.9	135.6	117.1	59.2	81.3	62.7	83.4	90.4	93.4	28.1	97.1	9.5	52.1	10.6	55.5
FALSE	High	Master Protein	1358147532	putative beta-fructofuranosidase [Rosa chinensis]	0	13.569	10	4	5	9148	3	0	103	573	65.8	6.61	0	High	High	High	High	High	High	High	High	High	High		2.547	1.885	2.217	55.4	141.1	104.4	122.8	53.8	57	145	137.1	87.7	121.1	124.6	121	10	56.5	20.9	105.1	13.3	96.4
FALSE	High	Master Protein	1358149031	hypothetical protein RchiOBHm_Chr6g0262171 [Rosa chinensis]	0	5.913	17	2	3	2822	2	0	109	157	17.5	8.09	1	High	High	High	High	High	High	High	High	High	High		0.767	0.575	0.897	119.5	91.6	68.7	107.2	118.6	120.4	92.2	91	83.7	53.7	103.5	110.8	37	35	22.4	20.4	21.3	12.5
FALSE	High	Master Protein	1358149174	putative mediator of RNA polymerase II transcription subunit 32 [Rosa chinensis]	0	6.044	17	2	3	1904	2	0	83	152	16.5	5.14	0	High	High	High	High	High	High	High	High	High	High		0.478	0.843	0.859	120.6	57.7	101.7	103.6		120.6		57.7		101.7		103.6		20		7.4		13.5
FALSE	High	Master Protein	1358149204	putative coatomer/calthrin adaptor appendage subdomain, coatomer gamma subunit [Rosa chinensis]	0	71.843	28	16	39	1511	5	10	619	886	98.6	5.24	4	High	High	High	High	High	High	High	High	High	High		1.735	1.537	1.617	72.1	125.1	110.8	116.5	74	70.1	124.8	125.3	111.2	110.4	114.7	118.3	869.9	821.2	1139.5	1134.5	1066.3	1036.9
FALSE	High	Master Protein	1358149484	putative glutamine--tRNA ligase [Rosa chinensis]	0	17.373	10	5	8	5253	4	1	251	794	90.9	6.81	2	High	High	High	High	High	High	High	High	High	High		1.365	1.55	1.266	80.2	109.5	124.2	101.5	83.5	76.9	117.4	101.5	119.5	128.9	108.8	94.1	213.2	45.3	232.9	46.2	248.9	60.9
FALSE	High	Master Protein	1358149657	putative inorganic diphosphatase [Rosa chinensis]	0	29.67	29	7	15	5886	7	0	257	298	33.3	7.83	0	High	High	High	High	High	High	High	High	High	High		0.587	0.733	0.677	123.2	72.4	90.3	83.4	131.6	114.9	64.6	80.2	83.9	96.7	79.6	87.3	1018.1	117.7	388.1	63.6	529.2	79.6
FALSE	High	Master Protein	1358150504	putative proteasome component (PCI) domain, 26S proteasome regulatory subunit [Rosa chinensis]	0	16.365	12	6	12	9734	5	1	190	540	61.8	9.38	0	High	High	High	High	High	High	High	High	High	High		1.753	1.439	1.542	74.1	129.9	106.7	114.3	76.1	72.2	127.5	132.4	109.5	103.8	116.9	111.8	87.3	61	113.5	86.6	102.4	70.4
FALSE	High	Master Protein	1358150563	putative geranylgeranyl diphosphate synthase [Rosa chinensis]	0	6.651	10	2	4	8791	2	0	111	329	36.1	6.2	1	High	High	High	High	High	High	High	High	High	High		1.524	1.162	0.85	93.4	142.4	108.6	79.4	93.4		142.4		108.6		79.4		11		13		10.4
FALSE	High	Master Protein	1358150793	putative sugar phosphate transporter domain-containing protein [Rosa chinensis]	0	7.15	8	2	2	6716	2	0	58	336	36.1	8.35	1	High	High	High	High	High	High	High	High	High	High		4.086	1.411	2.863	51.2	209.4	72.3	146.7	58.1	44.4	187.9	230.8	94.6	50	133.8	159.7	21.5	40.6	54.1	163.2	28.6	36.7
FALSE	High	Master Protein	1358151150	hypothetical protein RchiOBHm_Chr6g0285711 [Rosa chinensis]	0	18.872	20	4	9	1968	4	0	261	339	37.3	9.47	1	High	High	High	High	High	High	High	High	High	High		0.633	0.784	0.719	123.1	77.8	96.4	88.5	119.6	126.5	81.7	74	102.3	90.6	80.9	96	209	81.6	110.9	36.9	145.7	46.9
FALSE	High	Master Protein	1358151342	putative dolichyl-diphosphooligosaccharide--protein glycotransferase [Rosa chinensis]	0	8.693	6	3	4	5620	3	0	48	684	73.9	6.93	1	High	High	High	High	High	High	High	High	High	High		1.508	1.376	1.298	82.8	124.8	113.9	107.5	84.7	80.8	121.9	127.8	115	112.8	98	116.9	46.6	61.3	52	75	51.6	68.6
FALSE	High	Master Protein	1358151825	putative cullin protein, neddylation [Rosa chinensis]	0	27.604	15	9	13	9099	9	0	215	738	85.8	6.84	2	High	High	High	High	High	High	High	High	High	High		1.556	1.467	1.492	76.8	119.5	112.6	114.6	76.3	77.3	119.9	119.1	114.1	111.1	115	114.2	413.4	504.5	504.6	601.2	504.1	582.1
FALSE	High	Master Protein	1358151840	putative glutathione transferase [Rosa chinensis]	0	22.028	22	3	15	6839	3	0	789	215	24	6.3	1	High	High	High	High	High	High	High	High	High	High		0.744	0.632	0.906	118.1	87.9	74.6	107	120.4	115.8	88.3	87.5	73.9	75.2	105.8	108.2	427.2	226.1	243.2	132.1	213.8	117.9
FALSE	High	Master Protein	1358151927	putative exocyst complex component EXOC6/Sec15, mammalian uncoordinated 13, domain 2 [Rosa chinensis]	0	12.873	6	4	6	8103	4	0	136	800	90.7	6.16	0	High	High	High	High	High	High	High	High	High	High		1.859	1.588	1.453	72.7	135.1	115.4	105.5	68	77.3	139.3	130.8	121.8	109	100.9	110.2	70.8	182.4	112.6	238.7	103.3	206.4
FALSE	High	Master Protein	1358152195	putative TRAPP II complex, Trs120 protein [Rosa chinensis]	0	7.891	3	3	3	8041	3	0	73	1197	130.9	6.48	0	High	High	High	High	High	High	High	High	High	High		1.669	1.669	1.613	73.9	123.3	123.3	119.2	73.9		123.3		123.3		119.2		109.9		142.3		149.5
FALSE	High	Master Protein	1358152450	putative Serpin family protein [Rosa chinensis]	0	32.345	21	6	31	8289	6	0	714	388	42.1	6.9	4	High	High	High	High	High	High	High	High	High	High		0.649	0.639	0.671	133.4	86.5	85.3	89.5	131.5	135.3	85.7	87.3	85	85.6	90.3	88.8	1276.9	2009.3	646.6	1002.7	672.8	1019.9
FALSE	High	Master Protein	1358152805	putative methyltransferase [Rosa chinensis]	0	3.242	6	2	2	6404	2	0	67	403	45.3	7.58	0	Not Found	High	Not Found	High	Not Found	High	Not Found	High	Not Found	High		1.519	1.431	1.513	74	112.4	105.8	111.9		74		112.4		105.8		111.9		53.4		62.7		61.3
FALSE	High	Master Protein	1358152825	putative laccase [Rosa chinensis]	0	9.349	7	3	6	2829	1	2	158	546	60.5	8.98	1	High	High	High	High	High	High	High	High	High	High		1.5	1.345	1.127	88	132	118.3	99.2	89.1	87	126.2	137.9	120.4	116.3	101.4	97	299.9	238.2	329.9	292.2	330.5	255.7
FALSE	High	Master Protein	1358152969	putative L-arabinokinase [Rosa chinensis]	0	11.246	5	4	5	10026	4	0	103	993	109.1	6.38	0	High	High	High	High	High	High	High	High	High	High		1.717	1.572	1.401	75.6	129.8	118.9	105.9	71.7	79.5	137.2	122.5	117.2	120.5	111	100.8	139.3	32.1	207.1	38.2	185.8	39
FALSE	High	Master Protein	1358153010	putative translation initiation factor 3 complex subunit L [Rosa chinensis]	0	10.607	6	2	3	6765	1	0	182	525	61.5	6.54	0	High	High	High	High	High	High	High	High	High	High		2.36	1.395	1.86	64.3	151.7	89.7	119.6	53.9	74.7	166.6	136.9	88.4	91	123.2	116	9.3	22.4	22.3	31.8	12.4	21.9
FALSE	High	Master Protein	1358153049	putative nucleoporin Nup85 [Rosa chinensis]	0	9.919	6	3	5	8127	3	0	102	715	80.6	6.18	1	High	High	High	High	High	High	High	High	High	High		1.568	1.487	1.636	72.5	113.7	107.8	118.6	74.4	70.6	115.3	112.1	107.9	107.6	115.4	121.8	48.3	47.6	58.2	58.5	57.1	58.3
FALSE	High	Master Protein	1358153430	putative transcription factor bZIP family [Rosa chinensis]	0	23.392	22	4	14	9259	4	0	286	220	24.6	4.89	1	High	High	High	High	High	High	High	High	High	High		0.645	0.694	0.761	120.4	77.6	83.5	91.7	122.3	118.6	70.2	85.1	78.9	88.2	90.1	93.3	530	454	236.2	252	278.8	271
FALSE	High	Master Protein	1358153651	putative syntaxin-5, Sly1p-binding domain-containing protein [Rosa chinensis]	0	6.887	9	2	3	6692	2	0	86	349	38.8	8.76	1	High	Not Found	High	Not Found	High	Not Found	High	Not Found	High	Not Found		0.658	0.724	0.69	128.1	84.3	92.7	88.4	128.1		84.3		92.7		88.4		116.4		59.5		68.7
FALSE	High	Master Protein	1358153774	putative armadillo-like helical protein [Rosa chinensis]	0	32.728	19	7	24	4142	2	0	284	340	39.2	8.03	0	High	Not Found	High	Not Found	High	Not Found	High	Not Found	High	Not Found		0.625	0.778	0.901	112.5	70.3	87.6	101.3	112.5		70.3		87.6		101.3		72.7		35.3		46.1
FALSE	High	Master Protein	1358153809	putative integral membrane protein EMC3/TMCO1 [Rosa chinensis]	0	11.054	19	3	4	3452	3	0	152	246	28	9.73	1	High	High	High	High	High	High	High	High	High	High		1.532	1.283	1.226	84.1	128.9	107.9	103.2	84.7	83.5	118	139.7	107.6	108.3	105.8	100.5	93.9	84.3	101.6	109	97.2	87.7
FALSE	High	Master Protein	1358154544	putative guanylate-binding protein [Rosa chinensis]	0	18.703	5	5	9	9237	3	1	125	1069	121	7.47	0	High	High	High	High	High	High	High	High	High	High		1.655	1.504	1.703	72.2	119.4	108.5	122.9	80.4	63.9	110.7	128.1	99.5	117.6	119.3	126.4	137.3	15.1	146.9	23.3	138.7	22.2
FALSE	High	Master Protein	1358154991	putative Siah interacting protein [Rosa chinensis]	0	10.651	11	2	11	5605	2	0	285	225	25.3	8.29	1	High	High	High	High	High	High	High	High	High	High		0.653	0.767	0.799	123	80.3	94.3	98.2	126.4	119.5	82.8	77.7	92.3	96.4	99.8	96.7	1419.3	712.8	722.5	358.2	844.9	461.1
FALSE	High	Master Protein	1358155395	putative cytochrome P450 [Rosa chinensis]	0	18.583	18	7	11	4370	7	0	234	482	54.6	8.76	0	High	High	High	High	High	High	High	High	High	High		1.388	1.563	1.21	79.8	110.7	124.7	96.5	83.1	76.5	105	116.5	119.3	130.1	97.5	95.5	331.5	361.5	325.3	425.8	388.1	493.3
FALSE	High	Master Protein	1358155475	putative P-loop containing nucleoside triphosphate hydrolase [Rosa chinensis]	0	15.06	10	6	9	2080	4	1	116	831	93.2	6.11	3	High	High	High	High	High	High	High	High	High	High		1.918	1.512	1.749	72	138.1	108.8	125.9	74.3	69.6	137.7	138.5	105.2	112.5	127.6	124.2	209.3	98.2	301.1	151.1	241.5	127.4
FALSE	High	Master Protein	1358155585	putative protein kinase TKL-Pl-6 family [Rosa chinensis]	0	5.625	1	2	3	4499	1	0	56	1343	148.4	5.38	1	Not Found	High	Not Found	High	Not Found	High	Not Found	High	Not Found	High		1.616	1.332	1.26	77.9	125.9	103.8	98.2		77.9		125.9		103.8		98.2		60.3		75.3		64.4
FALSE	High	Master Protein	1358156359	putative asparagine--tRNA ligase [Rosa chinensis]	0	13.013	8	4	13	3113	1	0	210	569	63.4	6.44	1	High	High	High	High	High	High	High	High	High	High		1.426	1.296	1.575	79.7	113.6	103.2	125.4	80.2	79.1	106.8	120.4	99.6	106.9	119.3	131.5	51.6	17.4	53.4	20.5	52.2	18.8
FALSE	High	Master Protein	1358156802	hypothetical protein RchiOBHm_Chr5g0033741 [Rosa chinensis]	0	11.525	46	3	7	1699	3	0	72	63	6.5	5.25	3	High	High	High	High	High	High	High	High	High	High		0.658	0.757	0.867	107.1	70.5	81.1	92.9	111.9	102.3	78.3	62.6	64.6	97.6	97.7	88	74.5	172.2	40.5	81.5	35.1	131.8
FALSE	High	Master Protein	1358158793	putative adaptor protein complex AP-2, alpha subunit [Rosa chinensis]	0	21.835	8	6	11	7302	3	3	136	1021	113.7	6.33	2	High	High	High	High	High	High	High	High	High	High		1.555	1.441	1.333	80.4	125	115.9	107.2	78.3	82.5	131.7	118.3	115.5	116.3	109.8	104.6	70.2	122.5	91.7	135.8	84.4	138.5
FALSE	High	Master Protein	1358159806	putative small heat shock protein HSP20 [Rosa chinensis]	0	15.324	22	3	22	5429	1	1	288	144	16.5	8.4	0	High	High	High	High	High	High	High	High	High	High		0.415	0.61	0.668	136.3	56.6	83.1	91	147.2	125.3	42.2	71	73.8	92.3	92.2	89.8	132.8	303.2	29.6	132.9	54.3	179.2
FALSE	High	Master Protein	1358161498	putative 26S proteasome regulatory complex, non-ATPase subcomplex, Rpn2/Psmd1 subunit [Rosa chinensis]	0	35.533	13	9	18	9652	6	3	344	999	108.6	5.35	3	High	High	High	High	High	High	High	High	High	High		1.704	1.418	1.4	78.3	133.5	111.1	109.7	78.6	78.1	128.3	138.6	119.4	102.7	108.4	110.9	127	372.3	161.1	511	157.4	392.8
FALSE	High	Master Protein	1358161706	putative EF-hand domain pair protein [Rosa chinensis]	0	7.246	27	2	10	5489	2	0	194	62	7	8.92	2	High	High	High	High	High	High	High	High	High	High		0.558	0.627	0.642	122.9	68.6	77	78.9	125.7	120.1	67.6	69.7	76.9	77.1	79.1	78.7	493.2	475.4	206	213.2	245.9	245
FALSE	High	Master Protein	1358162222	hypothetical protein RchiOBHm_Chr4g0394491 [Rosa chinensis]	0	11.331	19	3	10	4307	3	0	148	404	31.1	10.89	0	High	High	High	High	High	High	High	High	High	High		0.552	0.835	0.714	102.3	56.4	85.3	73	97.2	107.4	58.2	54.6	81.4	89.3	75.7	70.3	428.8	440.9	199.3	173.5	292.8	294.4
FALSE	High	Master Protein	1358162247	putative DAZ-associated protein 1, RNA recognition motif 2 [Rosa chinensis]	0	37.167	13	5	26	7057	5	0	438	469	47.3	7.06	0	High	High	High	High	High	High	High	High	High	High		0.54	0.63	0.68	124.6	67.3	78.5	84.7	121.5	127.6	69.9	64.7	80.7	76.2	87.3	82.1	1472.2	2162.6	657.6	847.4	797.8	1036
FALSE	High	Master Protein	1358162272	putative plant seed peroxygenase [Rosa chinensis]	0	13.038	16	3	5	4327	3	0	103	260	29.2	7.01	0	High	High	High	High	High	High	High	High	High	High		1.692	0.979	1.114	82.6	139.7	80.8	92	93.3	71.8	129	150.4	87	74.7	97.3	86.6	157.8	42.1	169.4	68.1	120	35.1
FALSE	High	Master Protein	1358163627	putative START-like domain, Bet v I type allergen [Rosa chinensis]	0	20.389	24	4	17	6474	3	0	332	157	17.3	5.78	0	High	High	High	High	High	High	High	High	High	High		0.642	0.776	0.792	108.5	69.6	84.2	86	119	98.1	48.7	90.6	77.1	91.3	74.5	97.6	151	142.2	48	101.5	79.8	106.1
FALSE	High	Master Protein	1358163762	putative coatomer beta subunit (COPB1), coatomer beta subunit, appendage platform protein [Rosa chinensis]	0	40.307	15	11	20	6535	2	7	387	948	106	5.97	0	High	High	High	High	High	High	High	High	High	High		2.223	1.89	1.806	63.5	141.3	120.1	114.8	63.9	63.2	142.4	140.1	120.6	119.7	112.9	116.6	294.7	299.6	510.1	513.7	453.4	455.2
FALSE	High	Master Protein	1358163997	putative methionine--tRNA ligase [Rosa chinensis]	0	19.996	10	6	13	3988	3	3	245	798	90.1	6.79	3	High	High	High	High	High	High	High	High	High	High		1.526	1.463	1.463	77	117.6	112.6	112.7	77	77	115.2	120	112.4	112.9	112.3	113.1	154.1	277.9	178.9	334.8	183.2	327
FALSE	High	Master Protein	1358164103	putative proteasome endopeptidase complex [Rosa chinensis]	0	14.315	26	5	13	9313	4	1	217	204	22.5	6.81	1	High	High	High	High	High	High	High	High	High	High		0.648	0.652	0.623	129.4	83.9	84.4	80.6	127.3	131.5	87.6	80.1	85.8	82.9	82.7	78.5	413.2	287.2	220.7	135.4	226.9	145.4
FALSE	High	Master Protein	1358164162	putative ribosomal protein S13 [Rosa chinensis]	0	12.779	14	2	17	7147	2	0	399	152	17.6	10.56	0	High	High	High	High	High	High	High	High	High	High		0.602	0.684	0.808	115.7	69.6	79.1	93.4	116.1	115.3	65.7	73.6	81.1	77.2	94.5	92.4	400.8	325.5	176.1	160.6	228.2	174.9
FALSE	High	Master Protein	1358164280	putative peroxidase [Rosa chinensis]	0	16.642	26	5	18	2212	5	0	395	198	21.2	7.93	0	High	High	High	High	High	High	High	High	High	High		0.623	0.68	0.746	119.4	74.4	81.2	89.1	118.6	120.2	73.2	75.5	81.7	80.7	88.4	89.8	178.2	974	85.4	473.3	100.1	524.7
FALSE	High	Master Protein	1358164481	putative translation elongation factor EF1B/ribosomal protein S6 [Rosa chinensis]	0	54.781	46	9	59	3546	7	2	624	225	24.3	4.72	3	High	High	High	High	High	High	High	High	High	High		0.608	0.716	0.704	119.9	72.9	85.8	84.4	119.1	120.7	72.8	73	86.4	85.1	84.3	84.5	2310.1	3111.9	1097.3	1456.4	1367.3	1761.7
FALSE	High	Master Protein	1358164754	putative protein-synthesizing GTPase [Rosa chinensis]	0	24.65	18	6	15	422	6	0	316	464	50.7	8.47	0	High	High	High	High	High	High	High	High	High	High		1.598	1.494	1.268	80.3	128.3	119.9	101.8	81.9	78.7	130	126.5	123.5	116.3	96.3	107.3	271.5	456.9	334.7	568.4	334	542.1
FALSE	High	Master Protein	1358164856	putative START-like domain, Bet v I type allergen [Rosa chinensis]	0	19.692	58	4	22	7543	2	0	428	83	9.1	6.54	1	High	High	High	High	High	High	High	High	High	High		1.059	0.934	0.598	103.3	109.4	96.4	61.8	103.3		109.4		96.4		61.8		12.1		10		9.2
FALSE	High	Master Protein	1358165399	putative nuclear transport factor 2, NTF2-like domain-containing protein [Rosa chinensis]	0	10.887	12	2	6	5114	1	1	218	240	27.1	6.92	0	High	High	High	High	High	High	High	High	High	High		0.544	0.473	0.946	122.1	66.4	57.8	115.5	120.7	123.5	66.4	66.4	59.9	55.7	114	117	590.7	185.7	252.2	77.2	239	67.2
FALSE	High	Master Protein	1358165905	putative UV excision repair protein Rad23 [Rosa chinensis]	0	18.634	15	3	10	4804	3	0	442	395	41.5	4.72	1	High	High	High	High	High	High	High	High	High	High		0.693	0.655	0.878	117	81.1	76.7	102.8	127	107.1	71.5	90.6	73.2	80.1	101.3	104.2	127	132.8	55.6	86.9	59.7	79.7
FALSE	High	Master Protein	1358166949	putative alkane 1-monooxygenase [Rosa chinensis]	0	7.222	6	2	3	200	2	0	94	548	62.6	8.32	0	High	High	High	High	High	High	High	High	High	High		1.725	1.659	1.482	72.2	124.6	119.8	107.1	72.2		124.6		119.8		107.1		11.7		15.7		15.8
FALSE	High	Master Protein	1358166992	putative pyruvate kinase [Rosa chinensis]	0	36.543	19	8	28	5528	6	2	532	510	55.2	7.91	0	High	High	High	High	High	High	High	High	High	High		1.559	1.507	1.478	75.8	118.2	114.2	112	75.6	76	121.5	114.9	113.6	114.8	111.1	113	336.5	519.8	420	607.7	412.5	630
FALSE	High	Master Protein	1358167369	putative H(+)-transporting two-sector ATPase [Rosa chinensis]	0	11.22	24	3	4	9458	3	0	103	208	23.4	9.29	0	High	High	High	High	High	High	High	High	High	High		0.549	0.473	0.805	127.3	69.9	60.2	102.6	127.8	126.9	66.8	73	57	63.5	113.8	91.3	111.2	89.7	45.2	39.9	40.4	36
FALSE	High	Master Protein	1358167371	hypothetical protein RchiOBHm_Chr3g0451171 [Rosa chinensis]	0	17.704	20	5	15	4853	5	0	390	324	35.3	4.67	5	High	High	High	High	High	High	High	High	High	High		0.524	0.654	0.654	124.7	65.3	81.5	81.5	125.3	124	62.8	67.9	78.8	84.3	81.7	81.2	281.1	328.5	109.3	139.1	144.1	179.2
FALSE	High	Master Protein	1358167382	putative perakine reductase [Rosa chinensis]	0	24.784	18	6	18	2508	2	2	292	326	35.8	6.93	0	High	High	High	High	High	High	High	High	High	High		0.615	0.811	0.709	129.7	79.8	105.2	91.9	128.8	130.6	83.1	76.4	104.7	105.6	89.9	93.9	207.8	178.6	104.1	80.8	137.7	115.9
FALSE	High	Master Protein	1358167504	putative exportin-1/Importin-beta [Rosa chinensis]	0	7.794	4	3	4	6057	3	0	132	1206	133.3	6.49	0	High	High	High	High	High	High	High	High	High	High		2.304	1.714	1.799	59.5	137	101.9	106.9		59.5		137		101.9		106.9		11.7		20.8		16.1
FALSE	High	Master Protein	1358167897	Calreticulin [Rosa chinensis]	0	37.47	26	8	31	2521	5	3	438	418	47.8	4.63	0	High	High	High	High	High	High	High	High	High	High		0.378	0.4	0.734	146.4	55.4	58.6	107.5	150.6	142.2	54.3	56.5	57.1	60	107	107.9	1273.1	1447.5	356.1	444.5	393.2	490.4
FALSE	High	Master Protein	1358168058	hypothetical protein RchiOBHm_Chr3g0458711 [Rosa chinensis]	0	3.523	2	2	2	638	2	0	37	863	94.6	4.27	1	Not Found	High	Not Found	High	Not Found	High	Not Found	High	Not Found	High		0.858	0.964	0.631	106.8	91.6	103	67.4		106.8		91.6		103		67.4		14		9.3		10.8
FALSE	High	Master Protein	1358168086	putative glutamate--tRNA ligase [Rosa chinensis]	0	16.862	8	4	11	8153	2	1	302	721	81.5	7.53	0	High	High	High	High	High	High	High	High	High	High		1.676	1.654	1.638	72	120.7	119.1	118	70.1	73.9	123.3	118.1	123.7	114.5	117.9	118.1	176	150.1	240.5	185.4	253.4	186.5
FALSE	High	Master Protein	1358168382	putative ubiquitin/SUMO-activating enzyme E1, ubiquitin-activating enzyme E1 [Rosa chinensis]	0	37.3	14	11	18	9140	7	4	328	1079	120.5	5.2	2	High	High	High	High	High	High	High	High	High	High		1.64	1.513	1.48	76.7	125.7	115.9	113.5	80.2	73.1	124	127.3	117.6	114.3	111.9	115	194.6	303.8	233.8	409.1	232.7	381
FALSE	High	Master Protein	1358168412	putative pyruvate decarboxylase [Rosa chinensis]	0	71.376	27	9	117	4733	1	12	3407	605	65.1	6.27	0	High	High	High	High	High	High	High	High	High	High		1.669	1.476	1.495	77.5	129.3	114.4	115.9	77.7	77.4	130	128.7	115.6	113.2	112.8	118.9	1128.4	1764	1466.9	2269.1	1369.7	2071.7
FALSE	High	Master Protein	1358168602	putative universal stress protein A [Rosa chinensis]	0	5.604	13	2	6	8717	2	0	87	161	18	6.05	0	High	High	High	High	High	High	High	High	High	High		0.486	0.539	0.604	136.4	66.3	73.6	82.5	134.6	138.3	68.8	63.8	72.9	74.3	83	81.9	635.1	409.6	252	146.1	280.6	176.5
FALSE	High	Master Protein	1358168932	putative glutathione transferase [Rosa chinensis]	0	33.377	38	7	34	2049	7	0	633	236	27.2	5.77	0	High	High	High	High	High	High	High	High	High	High		0.571	0.612	0.613	144.2	82.3	88.3	88.4	143.4	145	81.6	83	88.3	88.4	88.3	88.6	1145.1	2449.3	506.3	1084.3	574.8	1197.8
FALSE	High	Master Protein	1358169333	putative RAB6-interacting golgin [Rosa chinensis]	0	5.021	11	2	2	1098	2	0	78	187	21.6	8.03	0	Not Found	High	Not Found	High	Not Found	High	Not Found	High	Not Found	High		0.673	0.66	0.723	116.6	78.5	76.9	84.3		116.6		78.5		76.9		84.3		91		47.3		48.1
FALSE	High	Master Protein	1358169348	putative ribosomal protein L12 family [Rosa chinensis]	0	4.307	17	2	7	4767	1	0	72	112	11.4	4.54	1	Not Found	High	Not Found	High	Not Found	High	Not Found	High	Not Found	High		0.557	0.754	0.754	113.9	63.4	85.9	85.9		113.9		63.4		85.9		85.9		35.5		15.3		21.5
FALSE	High	Master Protein	1358169822	putative ubiquitinyl hydrolase 1 [Rosa chinensis]	0	65.649	13	15	39	1389	5	11	816	1114	130.8	5.86	0	High	High	High	High	High	High	High	High	High	High		1.651	1.475	1.357	78.3	129.4	115.6	106.3	83.4	73.3	118.3	140.4	115.8	115.3	111.5	101.1	662	497.1	729.3	736.7	749.5	627.8
FALSE	High	Master Protein	1358170181	putative galactinol--sucrose galactosyltransferase, Alpha-galactosidase [Rosa chinensis]	0	13.199	5	3	5	3001	2	1	166	767	83.9	6.07	1	High	Not Found	High	Not Found	High	Not Found	High	Not Found	High	Not Found		1.313	0.76	1.785	90.4	118.8	68.7	161.5	93.1	87.8	108.6	129	79.3	58.1	152.4	170.5	600.8	110.2	544.4	125.2	417.5	58.5
FALSE	High	Master Protein	1358170229	putative insulysin [Rosa chinensis]	0	9.755	4	4	7	3304	4	0	134	976	112.4	6.44	0	High	High	High	High	High	High	High	High	High	High		2.032	1.58	1.598	70.6	143.5	111.6	112.9	71	70.3	152.6	134.5	116.5	106.7	108.5	117.2	49.4	58	82.4	85.8	66.1	70.6
FALSE	High	Master Protein	1358170337	putative nucleoporin interacting component Nup93/Nic96 [Rosa chinensis]	0	5.23	4	2	2	4148	2	0	77	864	96.2	7.17	0	High	Not Found	High	Not Found	High	Not Found	High	Not Found	High	Not Found		1.532	1.338	1.142	80.9	123.9	108.2	92.3	80.9		123.9		108.2		92.3		39.5		47		43.1
FALSE	High	Master Protein	1358170645	putative nitrogen regulatory protein PII [Rosa chinensis]	0	4.492	9	2	2	4208	2	0	76	197	21.4	8.97	1	Not Found	High	Not Found	High	Not Found	High	Not Found	High	Not Found	High		0.496	0.522	0.484	146.1	72.5	76.3	70.7		146.1		72.5		76.3		70.7		39.4		15.1		16.5
FALSE	High	Master Protein	1358171819	putative sucrose-phosphate synthase [Rosa chinensis]	0	29.797	8	6	16	6573	5	1	356	1064	119.1	6.42	2	High	High	High	High	High	High	High	High	High	High		1.72	1.664	1.621	70.5	121.3	117.3	114.3	71.1	69.9	121.4	121.2	114.9	119.8	116	112.6	162.4	386.6	215.4	518.4	213.9	531.8
FALSE	High	Master Protein	1358171833	putative transcription factor/ chromatin remodeling BED-type(Zn) family [Rosa chinensis]	0	12.31	5	4	7	1581	4	0	132	917	103.2	4.93	1	High	High	High	High	High	High	High	High	High	High		1.566	1.593	1.44	75.4	118.2	120.2	108.6	76	74.9	119.3	117.1	121.5	118.8	108.4	108.8	76.8	48.1	93.6	58.2	100.2	61.3
FALSE	High	Master Protein	1358172442	putative myosin ATPase [Rosa chinensis]	0	43.884	12	13	17	8187	5	6	357	1529	172.4	7.74	3	High	High	High	High	High	High	High	High	High	High		1.533	1.57	1.374	77.1	118.2	121	106	78.4	75.9	118.3	118	125.2	116.9	103.9	108	290.8	269.1	341.1	323.8	379	332.7
FALSE	High	Master Protein	1358172517	putative tubulin-tyrosine ligase/Tubulin polyglutamylase, leucine-rich repeat domain, L [Rosa chinensis]	0	5.089	3	2	2	5799	2	0	56	862	98.3	5.22	0	High	High	High	High	High	High	High	High	High	High		1.648	1.228	1.471	78.2	128.9	96	115		78.2		128.9		96		115		31.3		39.9		30.8
FALSE	High	Master Protein	1358172558	Aldehyde dehydrogenase family 7 member A1 [Rosa chinensis]	0	13.826	9	4	9	7905	3	1	191	509	54.5	5.87	0	High	High	High	High	High	High	High	High	High	High		1.509	1.248	1.445	78.7	118.7	98.2	113.7	74.8	82.6	118	119.5	97.6	98.7	116.8	110.7	163.3	342	200.1	382.6	173.9	328.1
FALSE	High	Master Protein	1358172616	putative eukaryotic translation initiation factor 3 subunit K [Rosa chinensis]	0	12.683	19	4	11	2117	3	1	171	240	27.2	5.72	1	High	High	High	High	High	High	High	High	High	High		0.979	0.632	1.055	106.6	104.3	67.4	112.4	116.4	96.7	103	105.6	61.4	73.3	109.2	115.6	83	193	57.1	163.1	35.7	117.4
FALSE	High	Master Protein	1358172832	putative phospholipase D [Rosa chinensis]	0	5.273	3	2	3	1469	2	0	68	858	97.8	7.43	1	High	High	High	High	High	High	High	High	High	High		1.431	1.538	1.255	77.7	111.2	119.6	97.5	77.7		111.2		119.6		97.5		145.4		161.5		182.3
FALSE	High	Master Protein	1358173021	putative soluble epoxide hydrolase [Rosa chinensis]	0	7.908	13	3	5	2074	3	0	157	323	37.1	5.62	1	High	High	High	High	High	High	High	High	High	High		0.64	0.788	0.694	126.1	80.7	99.3	87.5	124.9	127.4	81.8	79.6	99.1	99.6	89.4	85.5	143.8	98.4	73.2	47.6	93.1	61.7
FALSE	High	Master Protein	1358173449	putative transcription factor WD40-like family [Rosa chinensis]	0	7.729	2	3	4	4910	3	0	101	1625	176.5	8.09	0	High	High	High	High	High	High	High	High	High	High		1.89	1.869	2.012	65.6	124	122.6	132	66.9	64.3	116.5	131.5	119.9	125.3	143.4	120.7	8.5	110.9	11.5	175.3	12.5	173.4
FALSE	High	Master Protein	1358174799	putative ribonucleoside-diphosphate reductase [Rosa chinensis]	0	41.535	17	12	22	751	12	0	282	810	91.3	7.23	3	High	High	High	High	High	High	High	High	High	High		1.599	1.456	1.222	81.5	130.4	118.7	99.7	79.6	83.5	130.1	130.6	118.9	118.6	100.5	98.9	266.7	486.1	338.7	587.9	325	553.7
FALSE	High	Master Protein	1358175032	putative DnaJ domain-containing protein [Rosa chinensis]	0	6.448	2	2	2	2726	2	0	81	947	103.5	6.81	0	High	High	High	High	High	High	High	High	High	High		0.607	0.862	0.768	108.8	66.1	93.8	83.6	111	106.7	70.4	61.7	92.8	94.8	85.7	81.5	71.9	79.5	35.5	35.6	49.1	56.7
FALSE	High	Master Protein	1358175115	putative succinate-semialdehyde dehydrogenase (acetylating) [Rosa chinensis]	0	17.721	15	4	11	7038	3	1	226	434	46.4	8.24	2	High	High	High	High	High	High	High	High	High	High		1.633	1.376	1.381	78.7	128.6	108.3	108.7	87.6	69.8	111.2	146.1	115.3	101.4	102.7	114.7	149.4	95.2	147.2	153.9	160.3	110.9
FALSE	High	Master Protein	1358175633	putative tripeptidyl-peptidase II [Rosa chinensis]	0	9.807	28	3	7	2392	3	0	140	123	13	6.95	0	High	High	High	High	High	High	High	High	High	High		0.699	0.642	0.983	109.2	76.3	70.1	107.4	116.8	101.6	73.3	79.3	64	76.3	106.1	108.6	194.8	72.7	94.9	43.9	87.1	43.8
FALSE	High	Master Protein	1358175683	putative transcription factor Lambda-DB family [Rosa chinensis]	0	11.082	40	4	6	3459	4	0	86	142	15.4	9.91	1	High	High	High	High	High	High	High	High	High	High		0.619	0.683	0.686	118.3	73.3	80.8	81.2	122.4	114.3	67.6	79	80.9	80.6	78.2	84.2	121.3	60.5	52	32.4	65.4	34.3
FALSE	High	Master Protein	1358177304	putative proton-exporting ATPase [Rosa chinensis]	0	88.723	25	19	71	6710	3	10	1529	953	104.9	5.43	2	High	High	High	High	High	High	High	High	High	High		2.744	1.91	2.124	58.7	161.1	112.1	124.7	59.7	57.6	161.3	160.8	113.2	111	123.8	125.5	415.7	777.2	871.3	1676.7	642.3	1200.5
FALSE	High	Master Protein	1358178271	putative 2-oxo-3-(5-oxofuran-2-ylidene)propanoate lactonase [Rosa chinensis]	0	19.963	22	4	11	3811	4	0	203	286	30.7	6.65	2	High	High	High	High	High	High	High	High	High	High		0.548	0.609	0.656	130.7	71.7	79.6	85.8	133.6	127.8	69.8	73.5	75.3	83.9	89.2	82.4	312.8	608.6	126.9	270.6	143.7	320.5
FALSE	High	Master Protein	1358178285	putative dihydrolipoyllysine-residue succinyltransferase [Rosa chinensis]	0	60.258	24	9	63	7063	7	2	1334	467	50.8	9.13	4	High	High	High	High	High	High	High	High	High	High		0.618	0.699	0.692	125.1	77.3	87.5	86.6	123.3	126.8	77.9	76.7	85	90	88.9	84.3	1134.9	1026.5	556.3	480	637.7	584.4
FALSE	High	Master Protein	1358179319	putative carboxylesterase [Rosa chinensis]	0	6.151	4	2	4	5750	2	0	81	565	64.5	8.63	0	High	High	High	High	High	High	High	High	High	High		1.614	1.438	1.298	79.5	128.3	114.4	103.2	77.7	81.3	119.9	136.8	119.8	108.9	97.2	109.2	54.7	53.5	65.5	69.6	68.7	57.6
FALSE	High	Master Protein	1358179681	putative prohibitin, Band 7 domain-containing protein [Rosa chinensis]	0	19.191	17	5	15	5469	1	5	358	279	30.5	8.85	1	High	Not Found	High	Not Found	High	Not Found	High	Not Found	High	Not Found		0.584	0.497	0.607	148.9	87	74.1	90.3	150.3	147.5	89.2	84.9	73.4	74.7	90.9	89.8	951.9	1121.5	438.5	498.9	379	455.9
FALSE	High	Master Protein	1358179879	putative quinol--cytochrome-c reductase [Rosa chinensis]	0	11.931	15	3	6	2589	2	1	112	271	29.8	8.41	2	High	High	High	High	High	High	High	High	High	High		1.655	1.001	1.475	84.9	140.5	84.9	125.2	90.9	78.8	123.2	157.7	91.5	78.4	121.8	128.5	58.2	47	61.3	72.8	47.8	37.5
FALSE	High	Master Protein	1358180349	hypothetical protein RchiOBHm_Chr1g0317941 [Rosa chinensis]	0	11.257	11	4	4	7398	4	0	108	378	40.4	8.98	0	High	High	High	High	High	High	High	High	High	High		2.137	1.453	1.816	67.7	144.6	98.4	122.9	78.8	56.5	141.7	147.5	95.2	101.5	120.3	125.5	225.6	7.8	314.7	15.8	222.2	11.3
FALSE	High	Master Protein	1358180936	putative beta-galactosidase [Rosa chinensis]	0	7.273	3	3	3	6817	3	0	71	1123	126.5	6.04	0	High	High	High	High	High	High	High	High	High	High		1.924	1.734	1.646	68	130.7	117.8	111.8	65.4	70.5	140.1	121.3	115.3	120.3	117.8	105.8	106.3	82.8	176.8	110.2	152.8	113.5
FALSE	High	Master Protein	1358181073	putative dynamin GTPase [Rosa chinensis]	0	4.2	4	2	2	3303	1	0	48	712	79.3	6.3	0	Not Found	High	Not Found	High	Not Found	High	Not Found	High	Not Found	High		1.801	1.337	1.407	74.7	134.5	99.9	105.1		74.7		134.5		99.9		105.1		56		78		60.1
FALSE	High	Master Protein	1358181706	putative heavy metal-associated domain, HMA [Rosa chinensis]	0	17.475	59	3	37	5496	3	0	1160	87	9.1	5.4	0	High	High	High	High	High	High	High	High	High	High		0.64	0.783	0.741	107.4	68.8	84.1	79.6	108.4	106.4	69	68.5	83.6	84.6	81.4	77.7	412.5	988.9	203.9	492.4	259.3	630.6
FALSE	High	Master Protein	1358182935	putative hyaluronan/mRNA-binding protein [Rosa chinensis]	0	9.494	9	3	8	8245	2	1	139	388	41.9	6.38	1	High	High	High	High	High	High	High	High	High	High		0.579	0.644	0.659	121.2	70.2	78	79.9	114.2	128.1	82.5	57.9	82.2	73.8	81.8	77.9	207	193.3	116.2	67.5	121.6	89.3
FALSE	High	Master Protein	1358183791	putative nepenthesin [Rosa chinensis]	0	13.4	8	3	6	5807	3	0	183	519	55.5	8.88	0	High	High	High	High	High	High	High	High	High	High		1.762	1.419	1.342	78.2	137.7	110.9	104.9	74.5	81.8	147.5	127.9	106.2	115.6	114.5	95.2	62.3	249.9	95.7	302.2	72.4	283.4
FALSE	High	Master Protein	1358184031	hypothetical protein RchiOBHm_Chr1g0360031 [Rosa chinensis]	0	8.31	3	3	6	9657	3	0	133	973	109.2	5.49	0	High	High	High	High	High	High	High	High	High	High		2.01	1.588	1.577	69.9	140.6	111	110.3	71	68.9	141.8	139.4	110.4	111.7	119.3	101.3	83	25.9	128.8	40.6	105.3	33.7
FALSE	High	Master Protein	1358184323	putative dolichyl-diphosphooligosaccharide--protein glycotransferase [Rosa chinensis]	0	5.445	7	2	2	9014	2	0	57	466	52.4	8	1	Not Found	High	Not Found	High	Not Found	High	Not Found	High	Not Found	High		1.323	2.754	0.656	79.1	104.6	217.9	51.9		79.1		104.6		217.9		51.9		18.2		18.6		40.2
FALSE	High	Master Protein	1358184533	putative glutathione dehydrogenase (ascorbate) [Rosa chinensis]	0	34.89	32	6	35	6400	4	2	654	213	23.7	6.8	1	High	High	High	High	High	High	High	High	High	High		0.866	0.509	1.148	107.6	93.2	54.8	123.5	107.9	107.4	92.6	93.8	53.1	56.5	125.4	121.7	1064.5	1049.6	709.4	708.9	427.1	443.2
FALSE	High	Master Protein	1358184991	putative clathrin, heavy chain [Rosa chinensis]	0	226.89	42	51	137	5085	19	32	2894	1701	192.8	5.4	2	High	High	High	High	High	High	High	High	High	High		1.907	1.797	1.657	68.3	130.2	122.7	113.2	70.5	66.1	128.2	132.3	121.1	124.4	111.9	114.6	2055.9	2155.9	2903.1	3335.7	2881.1	3253.8
FALSE	High	Master Protein	1358185198	putative NADPH:quinone reductase [Rosa chinensis]	0	15.197	17	4	7	8163	2	2	165	346	36.7	9.29	2	High	High	High	High	High	High	High	High	High	High		1.611	0.977	1.522	86.3	139	84.3	131.3	105.4	67.2	125.1	152.8	84.3	84.3	120.8	141.8	48.9	12.7	45.1	22.4	31.9	12.8
FALSE	High	Master Protein	1358185377	putative pectinesterase [Rosa chinensis]	0	4.686	11	2	4	1017	2	0	102	233	25.1	8.73	0	High	High	High	Not Found	High	Not Found	High	Not Found	High	Not Found		0.833	0.906	0.587	119	99.2	107.9	69.9	119		99.2		107.9		69.9		38.1		24.6		28.1
FALSE	High	Master Protein	1358185543	putative oxidoreductase [Rosa chinensis]	0	6.185	8	3	8	3073	2	0	80	356	38.2	6.83	1	High	High	High	High	High	High	High	High	High	High		1.62	1.298	1.397	76.3	123.6	99.1	106.6	78	74.6	122.9	124.4	104	94.1	107.4	105.8	227.5	117.8	278.3	151.9	247.3	119.3
FALSE	High	Master Protein	1358185549	putative valine--tRNA ligase [Rosa chinensis]	0	17.201	5	4	7	5011	4	0	264	1097	124.6	7.11	2	High	High	High	High	High	High	High	High	High	High		1.845	1.818	1.66	67.9	125.2	123.4	112.6	65.7	70.1	132.3	118	124.4	122.4	121.9	103.3	137.5	222.4	215.3	289.8	212.4	311.8
FALSE	High	Master Protein	1358185634	putative tripeptidyl-peptidase II [Rosa chinensis]	0	60.628	14	14	34	2145	7	8	656	1374	151.8	6.67	1	High	High	High	High	High	High	High	High	High	High		1.685	1.533	1.475	74.9	126.2	114.8	110.4	73.8	76	128.4	124	116.7	113	110.8	110.1	462.8	447.2	625.3	564.3	596.8	533.6
FALSE	High	Master Protein	1358185853	hypothetical protein RchiOBHm_Chr1g0379961 [Rosa chinensis]	0	5.716	9	2	3	5962	2	0	77	233	25.2	7.69	0	High	High	High	High	High	High	High	High	High	High		0.623	0.836	0.702	113.9	71	95.3	80	109.1	118.8	75.3	66.6	91	99.5	85.7	74.3	127.7	168.7	68.5	73.1	86.9	113.5
FALSE	High	Master Protein	1358185935	putative HSP20-like chaperone [Rosa chinensis]	0	12.539	17	4	5	8014	4	0	130	313	35.7	6.27	3	High	High	High	High	High	High	High	High	High	High		0.617	0.717	0.743	116.9	72.2	83.7	86.9	110.4	123.3	76.7	67.6	89	78.5	89.4	84.3	302.6	177.2	163.3	75.1	198.9	90.5
FALSE	High	Master Protein	1358186173	putative ribosomal protein L13e [Rosa chinensis]	0	27.816	36	5	17	1408	2	0	301	207	23.6	11.08	2	High	High	High	High	High	High	High	High	High	High		0.624	0.769	0.74	122.3	76.3	94.1	90.5	122.7	121.9	76.6	76	94.8	93.3	91.8	89.1	307.1	85.6	148.8	41.2	193.5	52.6
FALSE	High	Master Protein	1365933067	membrane steroid-binding protein 2 [Rosa chinensis]	0	18.443	25	4	8	2124	4	0	256	208	22.8	4.68	0	High	High	High	High	High	High	High	High	High	High		0.635	0.647	0.691	122.8	78	79.4	84.9	123.3	122.3	83.9	72.2	78.4	80.4	82.8	86.9	164.6	240.3	87	109.6	85.3	126.8
FALSE	High	Master Protein	1365934796	cullin-associated NEDD8-dissociated protein 1 [Rosa chinensis]	0	41.665	13	11	23	9438	11	0	426	1217	134.5	5.82	0	High	High	High	High	High	High	High	High	High	High		1.817	1.641	1.658	69.4	126.1	113.8	115	65.1	73.6	129.5	122.6	112.9	114.7	120.7	109.3	288.7	244.5	446.1	314.8	408.3	305.7
FALSE	High	Master Protein	1365934936	protein EXPORTIN 1A [Rosa chinensis]	0	39.258	16	12	16	9165	9	2	458	1076	123.7	5.49	0	High	High	High	High	High	High	High	High	High	High		1.879	1.606	1.537	70.8	133	113.7	108.8	60.2	81.4	151.7	114.4	105.8	121.6	122	95.6	397.4	114.6	777.2	124.6	569.6	137.4
FALSE	High	Master Protein	1365936353	protein transport protein SEC31 homolog B [Rosa chinensis]	0	22.818	8	7	16	4736	5	2	355	1097	118.2	5.29	0	High	High	High	High	High	High	High	High	High	High		1.646	1.597	1.522	72.8	119.7	116.2	110.7	72.2	73.3	118.2	121.3	117.8	114.7	113.2	108.2	326.2	299.4	414.8	382.9	433.8	375.7
FALSE	High	Master Protein	1365937059	linoleate 13S-lipoxygenase 2-1, chloroplastic-like isoform X1 [Rosa chinensis]	0	52.087	17	9	24	8505	6	3	807	913	102.8	6.68	0	High	High	High	High	High	High	High	High	High	High		2.085	2.002	1.666	63.6	132.6	127.3	106	63.3	63.9	130.2	135	129.8	124.8	105.4	106.5	692.9	725.7	1106.5	1185.7	1158.7	1137.1
FALSE	High	Master Protein	1365937448	diphosphomevalonate decarboxylase MVD2, peroxisomal [Rosa chinensis]	0	9.341	7	3	4	3128	2	0	96	419	46	7.02	1	Not Found	High	Not Found	High	Not Found	High	Not Found	High	Not Found	High		1.314	1.561	1.317	80.5	105.8	125.7	106.1		80.5		105.8		125.7		106.1		34.8		35.4		43.6
FALSE	High	Master Protein	1365937589	cinnamoyl-CoA reductase 1-like [Rosa chinensis]	0	7.77	12	3	4	5589	2	1	55	325	35.6	6.32	0	High	High	High	High	High	High	High	High	High	High		1.492	1.546	1.364	76.1	113.6	117.7	103.8	79.4	72.8	116.3	110.9	106.6	128.8	102.2	105.5	15.7	21	17.8	24.8	17.1	29.9
FALSE	High	Master Protein	1365937840	leucine--tRNA ligase, cytoplasmic-like isoform X1 [Rosa chinensis]	0	13.378	3	3	12	2705	1	2	292	1110	125.7	6.93	0	High	High	High	High	High	High	High	High	High	High		1.785	1.597	1.703	71.8	128.1	114.6	122.3	69.4	74.2	128.4	127.9	118	111.3	118.1	126.5	140.8	129	202.3	172	195.2	155.3
FALSE	High	Master Protein	1365938139	pyruvate kinase 1, cytosolic-like isoform X1 [Rosa chinensis]	0	16.314	9	4	11	8307	2	0	230	527	57.8	6.64	0	High	High	High	High	High	High	High	High	High	High		1.824	1.693	1.476	73.9	134.8	125.1	109.1	74.8	73	127.9	141.6	123.5	126.7	107.4	110.8	33.5	116.4	44.4	174.8	45.1	162.2
FALSE	High	Master Protein	1365939234	17.8 kDa class I heat shock protein-like [Rosa chinensis]	0	20.767	28	4	37	4408	3	1	634	158	17.9	8.85	1	High	High	High	High	High	High	High	High	High	High		0.395	0.509	0.66	135.9	53.7	69.1	89.7	134.7	137.1	54.3	53.1	66.8	71.4	89.7	89.8	334.9	1256.6	104.9	376.3	135.5	525.3
FALSE	High	Master Protein	1365939709	probable glutathione S-transferase [Rosa chinensis]	0	14.717	15	3	8	4263	3	0	180	223	25.9	5.99	0	High	High	High	High	High	High	High	High	High	High		0.578	0.733	0.609	120.3	69.5	88.2	73.3	125.1	115.5	66.7	72.3	84.4	92.1	74.7	71.9	155.7	483.6	64.4	234.1	85.6	309.4
FALSE	High	Master Protein	1365940473	heavy metal-associated isoprenylated plant protein 39 [Rosa chinensis]	0	14.863	32	2	9	4030	1	0	304	102	11.4	9.11	1	High	High	High	High	High	High	High	High	High	High		0.428	0.614	0.615	130.9	56.1	80.4	80.5	133.2	128.6	55.4	56.8	80.7	80.1	82.1	78.8	308.5	255.4	99.6	87.1	152.3	127.5
FALSE	High	Master Protein	1365944001	citrate synthase, mitochondrial [Rosa chinensis]	0	35.278	19	6	27	6377	1	0	1161	470	52.1	7.64	0	High	Not Found	High	Not Found	High	Not Found	High	Not Found	High	Not Found		1.536	0.962	1.332	92	141.2	88.4	122.5	92		141.2		88.4		122.5		17.6		21		13.8
FALSE	High	Master Protein	1365944995	CCR4-NOT transcription complex subunit 1 isoform X1 [Rosa chinensis]	0	10.742	2	4	5	6556	4	0	105	2406	266.8	5.82	0	High	High	High	High	High	High	High	High	High	High		2.076	1.431	1.325	76.3	158.4	109.2	101.1	71.4	81.2	157.8	158.9	109.3	109.1	103.9	98.3	26	27.5	44.7	41.6	32.5	29.7
FALSE	High	Master Protein	1365947181	ATP synthase subunit O, mitochondrial [Rosa chinensis]	0	19.898	20	4	28	7627	4	0	585	251	27.7	9.45	1	High	High	High	High	High	High	High	High	High	High		0.656	0.725	0.677	127.5	83.6	92.4	86.3	128.8	126.2	80.3	87	87.8	97	86.6	86.1	583	717.6	282.1	382.7	324	442.5
FALSE	High	Master Protein	1365949070	elicitor-responsive protein 3-like [Rosa chinensis]	0	9.687	18	2	6	1425	2	0	169	131	14.6	5.24	1	High	High	High	High	High	High	High	High	High	High		0.83	0.607	0.869	106.6	88.5	64.7	92.6	107.4	105.8	84.6	92.3	62.4	67	93.6	91.7	257.4	307.5	157.5	207.5	122	156.2
FALSE	High	Master Protein	1365949308	desiccation protectant protein Lea14 homolog [Rosa chinensis]	0	10.06	19	2	12	9453	2	0	375	152	16.7	5.19	2	High	High	High	High	High	High	High	High	High	High		0.885	0.551	1.061	103.2	91.4	56.9	109.5	104.4	102	88.2	94.6	58.3	55.5	108.9	110.1	233.7	274	153.2	196.5	106.4	119.6
FALSE	High	Master Protein	1365951832	chorismate synthase, chloroplastic isoform X1 [Rosa chinensis]	0	14.109	13	5	11	5053	2	2	171	442	48	8.48	0	High	High	High	High	High	High	High	High	High	High		1.541	1.482	1.099	76.8	118.4	113.8	84.4	72.2	81.4	133.1	103.7	121.6	106.1	67.8	101	141.3	103.1	202.1	101.6	193.9	107.8
FALSE	High	Master Protein	1365952084	ATP synthase subunit d, mitochondrial [Rosa chinensis]	0	16.887	33	5	19	8072	1	4	328	168	19.7	5.31	1	High	High	High	High	High	High	High	High	High	High		0.5	0.566	0.664	127.9	63.9	72.4	85	127.7	128.2	66.8	61.1	73.8	71.1	87.8	82.2	725.5	323.2	294.8	119.1	341.8	143.8
FALSE	High	Master Protein	1365952671	2-oxoglutarate dehydrogenase, mitochondrial-like [Rosa chinensis]	0	110.433	30	20	63	6239	8	12	1693	1018	115.2	6.99	2	High	High	High	High	High	High	High	High	High	High		1.568	1.597	1.464	76	119.2	121.4	111.3	74.5	77.6	121.2	117.2	120.3	122.6	114.8	107.9	1066.1	1162	1347.7	1357.1	1404.1	1473.2
FALSE	High	Master Protein	1365952855	uncharacterized protein LOC112182686 [Rosa chinensis]	0	8.091	17	2	4	5882	2	0	95	144	16	4.63	0	High	High	High	Not Found	High	Not Found	High	High	High	High		0.634	0.871	0.845	107.5	68.2	93.6	90.9	107.5		68.2		93.6		90.9		36.7		18.1		26.1
FALSE	High	Master Protein	1365953496	delta-1-pyrroline-5-carboxylate synthase isoform X1 [Rosa chinensis]	0	14.58	8	4	6	892	2	2	150	734	79.8	6.55	0	Not Found	High	Not Found	High	Not Found	High	Not Found	High	Not Found	High		1.536	0.984	2.099	75.9	116.6	74.7	159.3	75.9	75.9	115.5	117.7	59.7	89.8	161.4	157.3	35.1	94.6	41.5	113.5	22.5	89.8
FALSE	High	Master Protein	1365953887	60S acidic ribosomal protein P0 [Rosa chinensis]	0	26.205	22	5	21	1445	2	2	463	320	33.9	5.59	1	High	High	High	High	High	High	High	High	High	High		0.611	0.749	0.7	126.4	77.2	94.7	88.5	129.2	123.6	77.1	77.2	94.7	94.7	85.9	91.1	852	1025.5	395.2	495.2	509.2	630.5
FALSE	High	Master Protein	1365958186	peroxisomal fatty acid beta-oxidation multifunctional protein AIM1 [Rosa chinensis]	0	55.736	26	13	35	9375	5	8	724	723	77.8	9.35	4	High	High	High	High	High	High	High	High	High	High		1.434	1.097	1.503	86	123.3	94.3	129.2	88.1	83.8	122.1	124.5	92.2	96.4	128.4	130	1522.5	839	1637.3	963.9	1299.3	774.3
FALSE	High	Master Protein	1365959724	LOW QUALITY PROTEIN: phospholipase D alpha 1 [Rosa chinensis]	0	52.366	21	11	40	5027	1	11	801	808	91.5	6.15	0	High	High	High	High	High	High	High	High	High	High		1.68	1.53	1.351	79.1	132.9	121.1	106.9	80.2	78	128	137.9	119.8	122.3	104.8	108.9	520.3	776	644.6	1060.7	633.5	976.5
FALSE	High	Master Protein	1365960272	glucuronokinase 1-like [Rosa chinensis]	0	5.793	7	2	2	389	2	0	44	366	40.5	6.28	2	High	Not Found	High	Not Found	High	Not Found	High	Not Found	High	Not Found		1.516	0.719	1.167	99.6	151.1	71.7	116.3	99.6		151.1		71.7		116.3		31.2		36.7		18.3
FALSE	High	Master Protein	1365960803	phosphoenolpyruvate carboxylase 2 [Rosa chinensis]	0	72.115	23	18	46	9583	3	6	1168	961	109.6	6.28	1	High	High	High	High	High	High	High	High	High	High		1.492	1.557	1.413	77.8	116.1	121.1	109.9	76	79.5	117.5	114.6	120	122.1	113.7	106	732.3	698.4	878.8	778.6	942.9	860.7
FALSE	High	Master Protein	1365961025	alpha-aminoadipic semialdehyde synthase isoform X1 [Rosa chinensis]	0	60.886	20	13	31	3070	11	2	849	1061	116.6	6.58	0	High	High	High	High	High	High	High	High	High	High		1.543	1.51	1.479	76.9	118.7	116.1	113.8	78.2	75.6	118.8	118.6	114.7	117.5	113.9	113.6	568.1	555.2	670.4	673.1	679.9	692.2
FALSE	High	Master Protein	1365961784	polyadenylate-binding protein-interacting protein 3-like isoform X1 [Rosa chinensis]	0	6.528	6	3	3	5372	3	0	86	624	68.5	5.71	0	High	High	High	High	High	High	High	High	High	High		0.65	0.862	0.786	115.5	75.1	99.5	90.7		115.5		75.1		99.5		90.7		60.1		30.2		41.6
FALSE	High	Master Protein	1365961825	glutathione S-transferase F9-like [Rosa chinensis]	0	10.499	22	4	7	8592	4	0	326	214	24.6	5.67	1	High	High	High	High	High	High	High	High	High	High		0.782	0.86	0.585	121.5	95	104.5	71.1	117.3	125.6	90.2	99.9	103.4	105.5	76.5	65.8	184.5	233.9	110.1	143.8	132.6	157.6
FALSE	High	Master Protein	1365961871	nudix hydrolase 3 isoform X1 [Rosa chinensis]	0	9.482	5	3	5	7766	1	0	124	784	88.7	5.29	0	Not Found	High	Not Found	High	Not Found	High	Not Found	High	Not Found	High		0.977	0.887	0.65	121.8	119	108	79.2		121.8		119		108		79.2		34.5		26.1		24.6
FALSE	High	Master Protein	1365962722	2-alkenal reductase (NADP(+)-dependent)-like [Rosa chinensis]	0	11.511	9	3	7	7810	2	1	179	348	38.5	6.55	0	High	High	High	High	High	High	High	High	High	High		0.698	1.005	0.508	124	86.5	124.6	63	123.7	124.2	91.9	81.1	119.4	129.8	66.2	59.8	94.3	427.8	54.4	216	74.2	358.8
FALSE	High	Master Protein	1365963051	probable mitochondrial saccharopine dehydrogenase-like oxidoreductase At5g39410 [Rosa chinensis]	0	21.376	14	5	34	705	4	1	571	451	49.1	9.07	1	High	High	High	High	High	High	High	High	High	High		1.785	1.336	1.543	75.4	134.6	100.7	116.4	76.8	74	137.5	131.7	107.1	94.4	117.3	115.4	374.2	318.6	520.4	438.3	425.5	325.9
FALSE	High	Master Protein	1365963332	topless-related protein 4 [Rosa chinensis]	0	23.595	8	7	14	7650	2	0	266	1134	124.3	7.01	0	High	High	High	High	High	High	High	High	High	High		1.758	0.947	1.851	84.2	148.1	79.8	155.9		84.2		148.1		79.8		155.9		10.4		14.1		7.9
FALSE	High	Master Protein	1365963378	mucin-12 isoform X1 [Rosa chinensis]	0	11.351	6	4	6	5704	4	0	105	876	91.9	6.79	0	High	High	High	High	High	High	High	High	High	High		0.634	0.772	0.789	116	73.6	89.5	91.5		116		73.6		89.5		91.5		138.1		67.7		85.5
FALSE	High	Master Protein	1365963465	beta-amyrin synthase-like [Rosa chinensis]	0	12.507	7	4	6	3248	3	1	134	759	87.6	6.1	2	High	High	High	High	High	High	High	High	High	High		1.561	1.852	1.281	74.6	116.4	138.1	95.5	78.4	70.7	112	120.7	132.5	143.7	94.6	96.4	127.9	117.4	141.9	155	176.2	191.5
FALSE	High	Master Protein	1365964077	heterogeneous nuclear ribonucleoprotein 1 isoform X1 [Rosa chinensis]	0	30.141	19	7	16	1364	2	3	270	476	49.8	8.78	0	High	High	High	High	High	High	High	High	High	High		0.602	0.701	0.661	130.2	78.4	91.2	86	134.1	126.3	78.2	78.6	90	92.5	86.4	85.7	818.9	429.8	370.7	206.8	448	252.6
FALSE	High	Master Protein	1365964225	mannosyl-oligosaccharide 1,2-alpha-mannosidase MNS1 [Rosa chinensis]	0	3.805	3	2	2	7714	2	0	0	559	63.5	6.11	0	Not Found	High	Not Found	High	Not Found	High	Not Found	High	Not Found	High		1.628	1.429	1.467	76	123.8	108.6	111.5		76		123.8		108.6		111.5		75.6		95.2		86.7
FALSE	High	Master Protein	1365964297	uncharacterized protein At2g34160-like [Rosa chinensis]	0	16.316	17	2	11	7405	2	0	430	138	15.2	5.34	1	High	High	High	High	High	High	High	High	High	High		0.492	0.453	0.627	139.3	68.6	63.1	87.4	141.8	136.9	70.6	66.6	51.9	74.2	93	81.8	69.5	361	26.9	135.8	20.8	157.1
FALSE	High	Master Protein	1365965066	LOW QUALITY PROTEIN: 26S proteasome non-ATPase regulatory subunit 2 homolog A [Rosa chinensis]	0	66.487	29	18	37	1695	11	7	599	893	98	5.22	0	High	High	High	High	High	High	High	High	High	High		1.742	1.494	1.549	73.5	128	109.8	113.9	73.8	73.2	126.1	130	110.9	108.7	113.2	114.5	774.9	464.6	1028.6	637.6	950.5	553.3
FALSE	High	Master Protein	1365965255	WD-40 repeat-containing protein MSI4-like [Rosa chinensis]	0	8.794	8	3	3	8108	3	0	62	503	55.9	6.49	0	High	High	High	High	High	High	High	High	High	High		1.389	1.261	1.524	78.9	109.6	99.5	120.3	76.8	81	110.3	108.9	98.6	100.4	120.9	119.7	202.2	15.1	225.6	15.7	211.7	15
FALSE	High	Master Protein	1365966548	la-related protein 6B isoform X1 [Rosa chinensis]	0	7.014	9	3	4	4246	3	0	81	468	51.5	7.93	0	High	High	High	High	High	High	High	High	High	High		0.81	0.634	0.874	117.7	95.4	74.6	102.8	126.6	108.8	91.6	99.2	62.5	86.7	109.4	96.3	35.1	244.4	19.7	172.4	14.1	156.3
FALSE	High	Master Protein	1365967866	NHP2-like protein 1 [Rosa chinensis]	0	11.1	27	2	6	7555	2	0	122	128	13.9	7.12	1	High	High	High	High	High	High	High	High	High	High		0.814	0.64	0.978	111.2	90.5	71.2	108.8	111.2		90.5		71.2		108.8		83.2		52.6		43.4
FALSE	High	Master Protein	1365968018	multisite-specific tRNA:(cytosine-C(5))-methyltransferase-like [Rosa chinensis]	0	4.803	2	2	2	1931	2	0	46	842	93.3	5.5	0	High	Not Found	High	Not Found	High	Not Found	High	Not Found	High	Not Found		2.558	2.185	1.273	53.3	136.4	116.5	67.9	53.3		136.4		116.5		67.9		8.5		16.8		15.1
FALSE	High	Master Protein	1365968311	ubiquitin receptor RAD23d-like isoform X1 [Rosa chinensis]	0	23.06	26	5	11	8414	5	0	427	391	41.2	4.61	0	High	High	High	High	High	High	High	High	High	High		0.607	0.618	0.748	123.7	75	76.5	92.5	127.7	119.7	70.3	79.7	81.4	71.6	91.4	93.6	112	208.9	47.9	107.6	58.2	100.3
FALSE	High	Master Protein	1365971882	LOW QUALITY PROTEIN: protein GRIP-like [Rosa chinensis]	0	5.487	4	2	2	539	2	0	83	770	87.4	5.12	0	High	High	High	High	High	High	Not Found	High	High	High		0.656	0.842	0.765	109.4	71.7	92.1	83.7		109.4		71.7		92.1		83.7		19.6		9.9		13.2
FALSE	High	Master Protein	1365972212	uncharacterized protein LOC112190077 [Rosa chinensis]	0	5.96	6	2	5	2799	2	0	159	358	39.3	4.44	1	High	High	High	High	High	High	High	High	High	High		0.646	1.057	0.745	105.6	68.2	111.6	78.7	103.5	107.8	75.9	60.5	101.9	121.3	83.1	74.2	68	328.5	38.7	142.5	54.6	296.6
FALSE	High	Master Protein	1365973102	ESCRT-related protein CHMP1B [Rosa chinensis]	0	11.491	16	3	9	2047	3	0	173	203	22.6	7.2	0	High	High	High	High	High	High	High	High	High	High		0.656	0.783	0.764	117.2	76.9	91.8	89.6	111.3	123.1	80.6	73.2	95.6	87.9	90	89.2	434.2	982.1	244.1	451.6	304.1	562.6
FALSE	High	Master Protein	1365975739	calcium-transporting ATPase 1, endoplasmic reticulum-type-like [Rosa chinensis]	0	7.387	3	3	4	2443	3	0	104	1063	116.1	5.45	2	High	High	High	High	High	High	High	High	High	High		2.297	2.016	1.888	61.8	142	124.6	116.7	69.6	54	135.3	148.7	123.4	125.9	117.8	115.6	77.6	38.3	117.1	81.5	112.1	71.6
FALSE	High	Master Protein	1365977845	protein DJ-1 homolog D-like [Rosa chinensis]	0	9.664	11	3	7	1392	3	0	184	387	41.3	5.63	1	High	High	High	High	High	High	High	High	High	High		1.538	1.359	1.451	76.9	118.3	104.5	111.6	78.7	75.2	114.6	122.1	99.8	109.2	110.1	113.1	271.4	110.5	306.8	138.8	280.8	128.8
FALSE	High	Master Protein	1365977968	eukaryotic translation initiation factor 3 subunit A [Rosa chinensis]	0	31.809	12	9	16	2730	5	4	428	951	111.2	9.32	2	High	High	High	High	High	High	High	High	High	High		1.633	1.366	1.379	80.1	130.7	109.4	110.4	81.5	78.6	134.6	126.9	105.4	113.3	110.7	110.2	466.7	462.1	598.5	576.7	492.4	534.5
FALSE	High	Master Protein	1365978744	NADH--cytochrome b5 reductase 1 [Rosa chinensis]	0	10.056	16	3	4	186	3	0	128	280	31.3	8.24	2	High	High	High	High	High	High	High	High	High	High		1.598	1.288	1.522	79.8	127.5	102.8	121.5	83.6	76.1	119.4	135.7	109.1	96.5	108.8	134.2	87.8	59.7	97.4	82.4	93.5	60.8
FALSE	High	Master Protein	1365978962	ferritin, chloroplastic [Rosa chinensis]	0	9.576	9	2	13	3880	1	1	271	270	30.4	6.18	0	High	High	High	High	High	High	High	High	High	High		0.681	0.628	0.53	141.6	96.4	88.8	75	141.8	141.3	99	93.9	86.6	91	75.3	74.7	426.8	518.9	231.4	266.6	212.6	268.3
FALSE	High	Master Protein	1365979062	exocyst complex component SEC6 [Rosa chinensis]	0	13.116	5	3	8	8234	1	2	223	756	86	4.91	1	High	High	High	High	High	High	High	High	High	High		1.524	1.509	1.386	77.4	118	116.8	107.3	77	77.8	121.8	114.2	118.5	115.2	109.3	105.3	171.7	176.4	210.7	200.1	215.2	209.5
FALSE	High	Master Protein	1365979402	aquaporin PIP2-1-like [Rosa chinensis]	0	5.663	8	2	2	1616	1	1	47	284	30	8.15	0	High	Not Found	High	Not Found	High	Not Found	High	Not Found	High	Not Found		2.023	1.566	1.529	70.9	143.4	111.1	108.4	70.9		143.4		111.1		108.4		195.8		307.6		250.1
FALSE	High	Master Protein	1365979680	probable nucleolar protein 5-2 [Rosa chinensis]	0	7.179	5	2	2	5543	2	0	58	552	60.9	8.94	2	Not Found	High	Not Found	High	Not Found	High	Not Found	High	Not Found	High		1.246	1.403	1.931	52.7	65.6	73.9	101.6		52.7		65.6		73.9		101.6		36.7		35.3		41.3
FALSE	High	Master Protein	1365979812	carrot ABA-induced in somatic embryos 3 [Rosa chinensis]	0	9.169	23	2	5	8003	1	1	95	119	13.1	6.7	1	High	High	High	High	High	High	High	High	High	High		0.948	0.505	0.652	127.7	121.1	64.5	83.3	127.7		121.1		64.5		83.3		48.9		36		20.1
FALSE	High	Master Protein	1365980670	ubiquitin-conjugating enzyme E2 variant 1C [Rosa chinensis]	0	19.158	36	4	17	586	3	0	293	146	16.5	6.68	1	High	High	High	High	High	High	High	High	High	High		0.556	0.594	0.772	125.7	69.9	74.6	97	125.8	125.6	71	68.8	74.4	74.8	97.2	96.8	737.9	860.1	323.4	364.4	355.9	411
FALSE	High	Master Protein	1365980955	protein ILITYHIA [Rosa chinensis]	0	23.728	4	6	8	2913	3	3	181	2621	286.5	7.03	0	Not Found	High	Not Found	High	Not Found	High	Not Found	High	Not Found	High		1.608	1.387	1.327	80.9	130.1	112.2	107.4	94.5	67.3	109.6	150.6	100.4	124	111.8	102.9	77.7	27.6	70	47.8	67.3	40.8
FALSE	High	Master Protein	1365981793	NADPH-dependent thioredoxin reductase 3 [Rosa chinensis]	0	4.453	6	2	2	6604	2	0	56	522	57.3	6.84	1	High	High	High	High	High	Not Found	High	High	High	High		1.549	1.451	1.227	78.1	121	113.3	95.8	78.1		121		113.3		95.8		10.4		12.5		12.3
FALSE	High	Master Protein	1365985147	2-hydroxyacyl-CoA lyase [Rosa chinensis]	0	18.176	11	4	12	9502	3	1	304	577	61.5	6.55	1	High	High	High	High	High	High	High	High	High	High		1.534	1.452	1.283	80.5	123.5	116.9	103.3	83.6	77.4	120.5	126.4	116.4	117.4	98.8	107.8	195.4	239.6	218.7	302.7	221.8	291.6
FALSE	High	Master Protein	1365986023	U2 small nuclear ribonucleoprotein A' isoform X1 [Rosa chinensis]	0	30.176	34	8	16	7910	8	0	395	300	34	5.03	0	High	High	High	High	High	High	High	High	High	High		0.571	0.691	0.646	124.5	71.1	86.1	80.4	123.6	125.3	71.6	70.6	86.1	86	83.3	77.5	725.8	308.3	326.2	134.5	412.3	169.8
FALSE	High	Master Protein	1365986311	40S ribosomal protein S7 [Rosa chinensis]	0	3.82	9	2	7	367	1	1	87	191	22.1	9.83	0	High	High	High	High	High	Not Found	High	High	High	High		0.555	0.749	0.67	126.4	70.2	94.7	84.6	118.7	134.1	83.2	57.1	104	85.4	85.8	83.5	227.4	306.9	123.8	101.1	162.5	156.8
FALSE	High	Master Protein	1365988609	60S ribosomal protein L27a-3 [Rosa chinensis]	0	18.696	36	5	26	74	5	0	427	146	16.4	10.54	0	High	High	High	High	High	High	High	High	High	High		0.424	0.576	0.861	112.5	47.7	64.8	96.9	117.1	108	42.2	53.2	62.2	67.4	96.5	97.3	1094	279.2	306.1	106.3	473.7	139.8
FALSE	High	Master Protein	1365988636	clustered mitochondria protein [Rosa chinensis]	0	26.742	8	7	12	4727	1	5	236	1428	155.8	6.33	1	Not Found	High	Not Found	High	Not Found	High	Not Found	High	Not Found	High		1.644	1.434	1.35	77.4	127.3	111.1	104.5	81.1	73.8	123.2	131.4	110.6	111.5	105.6	103.4	184.4	139.2	217.6	191.6	205.1	168.7
FALSE	High	Master Protein	1365989005	10 kDa chaperonin, mitochondrial-like [Rosa chinensis]	0	16.748	33	3	21	4764	3	0	296	97	10.3	8.44	3	High	High	High	High	High	High	High	High	High	High		0.563	0.642	0.693	130.1	73.2	83.5	90.1	133	127.2	73.2	73.2	81.9	85	88.3	92	172.3	532	73.7	236.9	86.5	285.5
FALSE	High	Master Protein	1365989294	AP-1 complex subunit gamma-2-like isoform X1 [Rosa chinensis]	0	14.938	6	4	6	9932	4	0	180	874	96.1	6.24	0	High	High	High	High	High	High	High	High	High	High		1.658	1.536	1.495	77.3	128.2	118.8	115.6	77.8	76.8	124.2	132.2	115	122.5	109.7	121.5	145.5	41	180.3	54.6	175.3	52.5
FALSE	High	Master Protein	1365989352	putative beta-D-xylosidase [Rosa chinensis]	0	14.771	9	4	6	3177	4	0	240	776	84	8.38	1	High	High	High	High	High	High	High	High	High	High		1.691	1.767	1.314	75.4	127.4	133.2	99.1	72.7	78	122.4	132.4	136.8	129.5	101.5	96.6	42.3	99.7	55.3	130.9	64.9	132.8
FALSE	High	Master Protein	1365990355	protein SIEVE ELEMENT OCCLUSION B-like [Rosa chinensis]	0	51.885	17	12	44	770	3	9	675	681	77.9	7.4	1	High	High	High	High	High	High	High	High	High	High		1.903	1.372	1.73	71.7	136.5	98.4	124.1	70.2	73.3	140.2	132.9	96.8	100	125.6	122.6	649.5	938.1	1007.6	1315.5	730.8	1027.1
FALSE	High	Master Protein	1365990910	alanine--tRNA ligase [Rosa chinensis]	0	32.886	10	9	19	4862	8	1	388	1012	111.6	6.3	0	High	High	High	High	High	High	High	High	High	High		1.507	1.435	1.367	79	119.1	113.4	108.1	83.6	74.5	119.4	118.9	115.1	111.7	106.3	109.8	331.1	216	367.2	266.4	371.7	259.8
FALSE	High	Master Protein	1365990974	importin beta-like SAD2 [Rosa chinensis]	0	40.993	17	12	25	6541	12	0	459	1033	118.4	5.02	1	High	High	High	High	High	High	High	High	High	High		1.738	1.424	1.88	66	114.7	94	124	66.7	65.3	113	116.4	95	92.9	122.7	125.3	420.5	714.9	553.1	985.5	488.6	816.6
FALSE	High	Master Protein	1365991037	sucrose nonfermenting 4-like protein isoform X1 [Rosa chinensis]	0	4.255	4	2	2	8604	2	0	30	491	54.5	6.35	0	Not Found	High	Not Found	High	Not Found	High	Not Found	High	Not Found	High		1.651	1.313	1.458	77.6	128	101.8	113.1		77.6		128		101.8		113.1		63.5		81.1		66.9
FALSE	High	Master Protein	1365991318	aluminum-activated malate transporter 4 [Rosa chinensis]	0	7.728	6	2	4	7837	2	0	171	575	64.3	5.99	2	High	High	High	High	High	High	High	High	High	High		1.9	1.452	1.544	72.8	138.3	105.7	112.4	72.4	73.2	142.9	133.7	113.6	97.8	111.4	113.5	29.5	8	45.2	11.3	37.7	8.6
FALSE	High	Master Protein	1365991440	pumilio homolog 24 [Rosa chinensis]	0	6.213	4	2	2	9181	2	0	46	652	72.8	9.32	1	High	High	High	High	High	High	High	High	High	High		1.443	1.515	1.457	73	105.4	110.6	106.4	80.1	65.9	111.4	99.4	96.7	124.6	111.4	101.4	16.3	13.1	17.6	15.2	16	19.8
FALSE	High	Master Protein	1365991864	serine/threonine-protein phosphatase 2A 65 kDa regulatory subunit A beta isoform [Rosa chinensis]	0	68.927	44	16	42	6000	6	8	897	587	65.6	5.14	3	High	High	High	High	High	High	High	High	High	High		1.454	1.559	1.519	75	109	116.9	113.9	77.1	72.9	106.1	111.9	115.9	117.8	114.5	113.2	988.3	1113.3	1057.2	1322	1212.3	1444.3
FALSE	High	Master Protein	1365992225	major allergen Pru av 1-like [Rosa chinensis]	0	55.467	63	9	54	1555	1	1	1540	160	17.5	5.58	0	High	High	High	High	High	High	High	High	High	High		0.644	0.726	0.716	120.2	77.4	87.2	86.1	120.6	119.9	78.8	76	90.6	83.9	87	85.1	145.4	222.2	73.8	108.9	89.1	124.8
FALSE	High	Master Protein	1365992318	major allergen Pru ar 1-like [Rosa chinensis]	0	59.226	70	10	53	2713	2	9	1495	160	17.6	6.02	1	High	High	Not Found	High	Not Found	High	Not Found	High	High	High		0.605	0.772	0.722	115.3	69.8	89.1	83.2	116.1	114.5	71	68.6	91.3	86.9	83.5	82.9	1776.1	2323.5	843.3	1076.3	1138.3	1414.2
FALSE	High	Master Protein	1365993223	calcium-transporting ATPase 10, plasma membrane-type-like isoform X2 [Rosa chinensis]	0	19.262	9	6	11	9208	2	3	207	1084	119.3	8.31	0	High	High	High	High	High	High	High	High	High	High		2.231	1.755	1.703	67.2	149.9	117.9	114.4	61.3	73	157.3	142.5	118.8	117.1	117.3	111.5	261.5	286.6	520.9	432.5	413.1	368.8
FALSE	High	Master Protein	1365993250	peroxisomal fatty acid beta-oxidation multifunctional protein MFP2 isoform X1 [Rosa chinensis]	0	27.143	15	8	17	602	5	3	268	725	79.2	9.03	0	High	High	High	High	High	High	High	High	High	High		1.592	1.288	1.32	83.3	132.6	107.2	109.9	80.4	86.2	139.9	125.3	108.4	106	110.8	109	349.6	192	472.5	215.9	384.7	189.5
FALSE	High	Master Protein	1365995419	UDP-glycosyltransferase 74B1-like [Rosa chinensis]	0	7.49	6	3	4	6588	1	2	88	469	51.8	5.85	0	High	Not Found	High	Not Found	High	Not Found	High	Not Found	High	Not Found		1.169	1.5	0.982	84.9	99.3	127.4	83.4	84.9		99.3		127.4		83.4		285.9		259.5		349.7
FALSE	High	Master Protein	1365996575	60S ribosomal protein L34-1-like [Rosa chinensis]	0	8.758	17	2	9	114	1	0	157	120	13.7	11.5	0	High	High	High	High	High	High	High	High	High	High		0.652	0.862	0.783	118.7	77.4	102.4	93	125	112.4	83.2	71.7	113	91.7	98.5	87.4	45.4	169.5	23.5	83.5	33.4	110.9
FALSE	High	Master Protein	1365996750	isoleucine--tRNA ligase, cytoplasmic [Rosa chinensis]	0	22.716	8	9	12	452	9	0	181	1188	135.5	6.68	3	High	High	High	High	High	High	High	High	High	High		1.618	1.57	1.458	75.8	122.6	119	110.5	72.1	79.5	125	120.3	119.4	118.6	109.8	111.1	280	432	376.9	505.8	378.3	517.1
FALSE	High	Master Protein	1366000536	NAD(P)H dehydrogenase (quinone) FQR1-like [Rosa chinensis]	0	33.918	50	7	24	8468	4	4	493	204	21.8	6.18	3	High	High	High	High	High	High	High	High	High	High		0.594	0.6	0.562	144	85.6	86.4	80.9	143.7	144.3	83.2	88	88.8	84.1	81.1	80.7	961.8	849.4	432.3	400.8	484.5	397.3
FALSE	High	Master Protein	1366002092	importin-5 [Rosa chinensis]	0	87.338	25	17	55	9704	9	8	1402	1115	123.6	4.82	4	High	High	High	High	High	High	High	High	High	High		1.83	1.654	1.727	69.2	126.7	114.5	119.6	68.5	70	129	124.3	116.5	112.6	119.6	119.6	913.2	1256.1	1336.4	1725.1	1266.7	1620.7
FALSE	High	Master Protein	1366004721	poly [ADP-ribose] polymerase 3 [Rosa chinensis]	0	13.473	6	4	6	8062	2	2	122	922	104.4	6.05	0	High	Not Found	High	Not Found	High	Not Found	High	Not Found	High	Not Found		1.964	1.179	1.3	76.2	149.6	89.8	99	70.6	81.8	137.2	162	91.9	87.6	102.8	95.3	100.7	9.7	152.1	14.9	106.9	8.4
FALSE	High	Master Protein	1366006490	clathrin light chain 1-like [Rosa chinensis]	0	10.841	8	3	20	832	3	0	485	336	36.5	5.15	3	High	High	High	High	High	High	High	High	High	High		0.483	0.615	0.631	127.3	61.5	78.3	80.3	128.5	126.1	61.6	61.4	76	80.6	80.7	79.9	675.4	916.7	251.2	345.4	325.9	469.9
FALSE	High	Master Protein	1366007042	proteasome activator subunit 4 [Rosa chinensis]	0	12.201	2	3	5	6683	3	0	108	1814	203.8	7.42	2	High	High	High	High	High	High	High	High	High	High		1.893	1.55	1.708	69.5	131.6	107.8	118.7	78.4	60.6	117.1	146.1	105.6	109.9	119.7	117.7	76.5	43.6	88.7	81.3	84	63.5
FALSE	High	Master Protein	1366008510	ER membrane protein complex subunit 8/9 homolog [Rosa chinensis]	0	9.494	18	3	5	6134	2	1	157	205	23.1	6.27	0	High	High	High	High	High	High	High	High	High	High		0.613	0.647	0.691	131.9	80.9	85.3	91.1	128.4	135.4	87	74.8	81.7	88.9	93.3	88.9	302.3	572	159.1	244.2	156.9	301.3
FALSE	High	Master Protein	1366008632	heterogeneous nuclear ribonucleoprotein 1 [Rosa chinensis]	0	10.096	11	3	5	1333	3	0	69	354	36.8	8.69	0	High	High	High	High	High	High	High	High	High	High		0.628	0.755	0.702	119.5	75	90.2	83.8	116.3	122.7	77.8	72.2	97.8	82.7	78.4	89.3	78	200.7	40.5	91.4	53.5	108.5
FALSE	High	Master Protein	1366008889	probable ADP-ribosylation factor GTPase-activating protein AGD5 [Rosa chinensis]	0	5.559	5	2	3	2436	2	0	86	515	55.3	8.48	1	High	High	High	High	High	High	High	High	High	High		0.643	0.929	0.808	110.4	71	102.6	89.3	118.5	102.4	60.7	81.2	94.6	110.5	92.5	86.1	247.6	42.8	98.5	26.2	161.3	37
FALSE	High	Master Protein	1366008938	prefoldin subunit 6 [Rosa chinensis]	0	21.913	36	4	11	9384	4	0	357	130	14.8	9.42	0	High	High	High	High	High	High	High	High	High	High		0.492	0.622	0.597	131	64.4	81.5	78.2	130.8	131.3	64.5	64.4	81.1	82	76.9	79.5	478.7	434.9	183.4	164.9	242.2	217.8
FALSE	High	Master Protein	1366009419	probable glutathione S-transferase [Rosa chinensis]	0	7.632	17	3	3	8933	2	0	47	218	25.3	7.83	0	High	High	High	High	High	High	High	High	High	High		1.516	0.844	1.319	93.8	142.2	79.1	123.7	92.7	94.8	135.2	149.2	98.2	60.1	101.9	145.4	60.1	48.2	68.1	58.6	51.9	24.5
FALSE	High	Master Protein	1366009954	vesicle-associated membrane protein 721-like [Rosa chinensis]	0	9.773	21	4	6	1598	1	2	92	222	24.8	8.4	0	Not Found	High	Not Found	High	Not Found	High	Not Found	High	Not Found	High		1.84	1.569	1.437	74.8	137.7	117.4	107.5	75.6	74	140.7	134.6	121.2	113.6	112.2	102.8	34.4	140.9	49.7	198.1	44.9	173.5
FALSE	High	Master Protein	1366010089	thioredoxin-like protein YLS8 [Rosa chinensis]	0	7.518	27	2	2	6458	2	0	62	142	16.6	5.33	1	Not Found	High	Not Found	High	Not Found	High	Not Found	High	Not Found	High		0.679	0.655	0.737	126.9	86.2	83.1	93.6		126.9		86.2		83.1		93.6		390.9		205.4		205.5
FALSE	High	Master Protein	1366011043	probable NAD(P)H dehydrogenase (quinone) FQR1-like 1 [Rosa chinensis]	0	32.085	48	6	22	9362	3	1	709	204	21.8	6.54	2	High	High	High	High	High	High	High	High	High	High		0.699	0.704	0.623	129.8	90.7	91.4	80.9	127.4	132.2	88.1	93.4	97.2	85.5	80.6	81.2	217.3	300.5	116.6	164.3	135.1	156
FALSE	High	Master Protein	1366011586	protein YLS3-like [Rosa chinensis]	0	3.35	10	2	3	2717	2	0	67	195	20.7	6.06	1	High	High	High	High	High	High	High	High	High	High		0.627	0.537	0.902	125.1	78.4	67.1	112.7	145.7	104.4	47.5	109.2	58.2	76	111.8	113.7	34	215	8.6	173.9	11.1	125.5
FALSE	High	Master Protein	1366011758	small ubiquitin-related modifier 1 [Rosa chinensis]	0	11.494	26	2	12	266	2	0	542	98	11.1	5.1	0	High	High	High	High	High	High	High	High	High	High		0.608	0.644	0.762	123.6	75.2	79.7	94.2	131.1	116.1	71.9	78.5	73.2	86.1	96.2	92.2	300.4	284.2	128	148.5	136.8	169.1
FALSE	High	Master Protein	1366011817	protein disulfide isomerase-like 1-4 [Rosa chinensis]	0	27.27	16	9	18	2201	8	1	374	573	63.6	4.74	3	High	High	High	High	High	High	High	High	High	High		0.648	0.712	0.873	110.7	71.8	78.8	96.6	111.7	109.6	73.1	70.4	78.8	78.8	96	97.3	783.8	1201	398.5	596	450.8	692.4
FALSE	High	Master Protein	1366011877	glycine cleavage system H protein 2, mitochondrial [Rosa chinensis]	0	15.01	14	2	10	4104	2	0	235	152	16.5	4.97	2	High	High	High	High	High	High	High	High	High	High		0.57	0.701	0.695	124.5	71	87.3	86.5	131.6	117.4	64.5	77.4	81.4	93.2	79	94.1	232.7	337.6	88.5	172.3	117.4	215.2
FALSE	High	Master Protein	1366013056	probable alpha,alpha-trehalose-phosphate synthase [UDP-forming] 7 [Rosa chinensis]	0	46.312	24	13	22	4970	11	2	366	854	96.3	6.27	3	High	High	High	High	High	High	High	High	High	High		1.556	1.51	1.465	76.4	118.9	115.3	111.9	75.3	77.5	117.1	120.7	116	114.7	112.2	111.6	809.9	972.9	978	1171.5	1017.1	1155.5
FALSE	High	Master Protein	1366013933	THO complex subunit 4A [Rosa chinensis]	0	12.564	21	5	10	1696	5	0	145	253	26.4	10.1	1	High	High	High	High	High	High	High	High	High	High		0.656	0.615	0.736	124	81.3	76.2	91.2	124.1	123.8	83.9	78.7	76.8	75.6	91	91.4	69.8	350.7	36.7	172.5	35.2	171.9
FALSE	High	Master Protein	1366018171	isoflavone reductase-like protein [Rosa chinensis]	0	11.64	19	4	7	2732	1	0	144	309	34	6.33	0	High	Not Found	High	Not Found	High	Not Found	High	Not Found	High	Not Found		0.822	0.946	0.638	116.4	95.7	110.1	74.3	116.4		95.7		110.1		74.3		38.5		24.6		29.7
FALSE	High	Master Protein	1366019702	far upstream element-binding protein 1 [Rosa chinensis]	0	19.318	9	4	9	3056	2	1	252	688	70.7	5.94	1	High	High	High	High	High	High	High	High	High	High		0.549	0.676	0.749	122.4	67.1	82.7	91.6	128.3	116.5	49.8	84.5	85.4	80.1	87.5	95.8	14.3	138.8	4.3	77.8	7.8	76.6
FALSE	High	Master Protein	1366019798	ER membrane protein complex subunit 1 [Rosa chinensis]	0	12.979	6	4	7	4483	4	0	145	989	109.4	6.47	3	High	High	High	High	High	High	High	High	High	High		1.538	1.336	1.411	82.5	126.9	110.3	116.4	88.4	76.6	123.9	129.8	106	114.5	109.4	123.5	40.4	243.4	44	319.1	39.5	292.1
FALSE	High	Master Protein	1366020902	eukaryotic translation initiation factor 4B3 isoform X1 [Rosa chinensis]	0	15.307	11	5	8	6463	5	0	209	463	50.2	8.82	0	High	High	High	High	High	High	High	High	High	High		0.622	0.726	0.81	112.1	69.7	81.4	90.8	111.1	113.1	77.5	61.9	85	77.8	94	87.6	185.5	207.1	100.5	87.7	115.8	114.3
FALSE	High	Master Protein	1366020936	histidine--tRNA ligase, cytoplasmic [Rosa chinensis]	0	67.79	21	15	51	8643	15	0	1272	881	96.1	6.13	7	High	High	High	High	High	High	High	High	High	High		1.541	1.307	1.495	82	126.4	107.2	122.6	81.7	82.3	130.9	121.8	102.5	111.9	126.7	118.6	1262.1	1550.9	1569.6	1775.7	1290.7	1692.3
FALSE	High	Master Protein	1366021020	squalene synthase-like isoform X1 [Rosa chinensis]	0	12.817	9	3	4	801	3	0	119	413	47.3	6.93	0	High	High	High	High	High	High	High	High	High	High		1.925	1.648	1.722	67.9	130.7	111.9	116.9		67.9		130.7		111.9		116.9		40.5		60.3		53.6
FALSE	High	Master Protein	1366023064	uncharacterized protein LOC112170876 [Rosa chinensis]	0	5.567	1	2	2	1935	2	0	50	725	83.9	6.15	0	High	High	High	High	High	High	High	High	High	High		0.668	0.536	0.659	140.2	93.7	75.1	92.4	146.4	133.9	83.8	103.6	81	69.2	86.2	98.6	147.5	66.7	65.5	39.9	66.5	27.6
FALSE	High	Master Protein	1366024566	ras GTPase-activating protein-binding protein 1 [Rosa chinensis]	0	9.855	5	2	9	2285	2	0	173	549	58.7	5.34	2	High	High	High	High	High	High	High	High	High	High		0.53	0.623	0.639	132.9	70.4	82.8	84.9	127.9	138	73.4	67.4	86.1	79.4	88.5	81.4	598.7	396.4	267	149.7	328.7	183.1
FALSE	High	Master Protein	1366025079	phospholipase A-2-activating protein isoform X1 [Rosa chinensis]	0	13.213	6	3	6	6199	3	0	168	760	84.3	5.72	1	High	High	High	High	High	High	High	High	High	High		1.507	1.367	1.25	81.3	122.6	111.2	101.7	76.1	86.6	118.8	126.4	110.9	111.4	95.4	108	34.4	169	41.7	190.7	40.9	174.4
FALSE	High	Master Protein	1366025185	plasma membrane ATPase 4 [Rosa chinensis]	0	89.154	29	23	67	7155	3	17	1441	954	104.8	6.9	0	High	High	High	High	High	High	High	High	High	High		2.179	1.964	1.765	63.8	139	125.3	112.6	64.4	63.2	138.6	139.4	126.4	124.2	110.9	114.3	960.1	883.8	1606	1506.6	1537.1	1393
FALSE	High	Master Protein	1366026148	60S ribosomal protein L14-2-like [Rosa chinensis]	0	17.444	34	4	20	3789	2	0	507	134	15.4	10.35	1	High	High	High	High	High	High	High	High	High	High		0.577	0.746	0.669	123.5	71.2	92.2	82.7	117.1	130	75.4	67.1	90.5	93.8	87.4	77.9	187.3	36.7	93.6	14.6	118	21.2
FALSE	High	Master Protein	1366026439	ABC transporter F family member 4-like [Rosa chinensis]	0	8.818	12	3	7	7596	3	0	242	317	34.7	6.02	2	High	High	High	High	High	High	High	High	High	High		0.623	0.789	0.819	102.8	64.1	81.2	84.2	100.5	105.1	65.6	62.5	82.5	79.8	81	87.4	142.8	168.4	72.4	77.4	95.6	102.5
FALSE	High	Master Protein	1366026467	TIP41-like protein [Rosa chinensis]	0	5.056	7	2	4	2517	2	0	117	290	32.9	5.69	1	High	High	High	High	High	High	High	High	High	High		1.713	1.384	1.418	78.5	134.5	108.7	111.3	79.1	78	138.4	130.5	103.3	114.1	113.2	109.4	106.3	212.1	144.5	274.7	113.2	249.1
FALSE	High	Master Protein	1366027412	probable L-ascorbate peroxidase 6, chloroplastic/mitochondrial isoform X1 [Rosa chinensis]	0	14.88	15	5	6	4818	3	2	169	450	48.5	8	0	High	High	High	High	High	High	High	High	High	High		0.829	0.611	0.954	115.2	95.5	70.4	109.9	120.1	110.4	104.1	86.9	56.2	84.5	117.7	102.2	17.6	161	11.8	98	6.7	98.9
FALSE	High	Master Protein	1366028742	glycine-rich RNA-binding protein-like [Rosa chinensis]	0	58.549	57	8	74	8396	6	4	1716	176	17.1	6.77	3	High	High	High	High	High	High	High	High	High	High		0.502	0.567	0.673	129.8	65.2	73.6	87.4	128.3	131.3	64.2	66.1	72.7	74.5	89.3	85.4	2620.1	1516.4	1018.5	590.2	1211.5	690
FALSE	High	Master Protein	1366029031	proteasome subunit beta type-6 [Rosa chinensis]	0	28.878	19	4	26	5109	4	0	709	241	25.6	5.57	1	High	High	High	High	High	High	High	High	High	High		0.611	0.766	0.735	119.8	73.2	91.8	88	116.7	123	78	68.5	91.4	92.1	89.2	86.9	754.7	998.4	391.9	429.9	482.1	600.4
FALSE	High	Master Protein	1366029461	mitochondrial import inner membrane translocase subunit TIM44-2 [Rosa chinensis]	0	3.242	4	2	2	9861	1	0	53	483	54.6	8.5	1	Not Found	High	Not Found	High	Not Found	High	Not Found	High	Not Found	High		0.642	0.769	0.763	126.2	81.1	97	96.3		126.2		81.1		97		96.3		21.8		10.8		13.5
FALSE	High	Master Protein	1366029520	thioredoxin domain-containing protein 9 homolog [Rosa chinensis]	0	8.473	17	3	5	8634	1	0	130	209	23.9	5.45	1	High	High	High	High	High	High	High	High	High	High		0.608	0.746	0.656	124.5	75.7	92.9	81.6	125.7	123.2	70.8	80.5	98.5	87.3	80.7	82.5	131.8	175.4	57.7	88.6	84.2	99.7
FALSE	High	Master Protein	1366029582	pleiotropic drug resistance protein 1-like [Rosa chinensis]	0	9.173	2	3	5	8225	1	0	136	1426	160.7	7.66	1	High	Not Found	High	Not Found	High	Not Found	High	Not Found	High	Not Found		1.739	1.668	1.162	55.8	97.1	93.1	64.9	55.8		97.1		93.1		64.9		45.4		61.4		61.8
FALSE	High	Master Protein	1366030188	aminopeptidase M1 [Rosa chinensis]	0	44.483	17	11	29	8929	6	5	496	885	99.1	5.43	2	High	High	High	High	High	High	High	High	High	High		1.882	1.523	1.635	73.7	138.7	112.3	120.5	74.8	72.6	133.7	143.7	114.3	110.3	118.3	122.8	384.1	447.5	533	685.2	478.3	545.6
FALSE	High	Master Protein	1366030463	bifunctional aspartokinase/homoserine dehydrogenase 1, chloroplastic-like isoform X1 [Rosa chinensis]	0	36.014	16	9	15	7344	7	2	256	915	99.8	7.65	0	High	High	High	High	High	High	High	High	High	High		1.656	1.314	1.297	83.8	138.8	110.2	108.7	88.2	79.4	146.6	131.1	108.3	112.1	110.4	107.1	109	343	140.6	437.7	109.1	388.4
FALSE	High	Master Protein	1366031183	cytochrome b-c1 complex subunit 7-2 [Rosa chinensis]	0	23.744	43	4	21	820	4	0	550	122	14.7	9.44	0	High	High	High	High	High	High	High	High	High	High		0.498	0.58	0.639	134.9	67.1	78.2	86.1	136.9	132.8	65.7	68.5	78.9	77.6	86.8	85.5	1297.3	886.3	483.3	353.7	609.7	415.5
FALSE	High	Master Protein	1366031751	NADH dehydrogenase [ubiquinone] 1 alpha subcomplex subunit 9, mitochondrial [Rosa chinensis]	0	30.759	20	5	21	9723	3	2	815	396	43.2	9.33	3	High	High	High	High	High	High	High	High	High	High		0.654	0.794	0.732	119.1	77.9	94.6	87.2	115.8	122.4	80.4	75.4	101	88.2	85.2	89.2	764.8	1279.7	412.5	609.9	544	739.8
FALSE	High	Master Protein	1366033059	ubiquitin carboxyl-terminal hydrolase 3 [Rosa chinensis]	0	4.989	10	2	3	6933	2	0	76	236	26	4.65	1	High	High	High	High	High	High	High	High	High	High		0.687	0.657	0.86	115	79	75.6	98.9		115		79		75.6		98.9		98.5		52.3		51.9
FALSE	High	Master Protein	1366034139	11-beta-hydroxysteroid dehydrogenase-like 5 isoform X1 [Rosa chinensis]	0	9.008	8	3	9	9489	3	0	153	431	48.7	8.24	0	High	High	High	High	High	High	High	High	High	High		1.839	1.14	1.316	79.7	146.6	90.8	104.9	81	78.3	142.6	150.5	94.5	87.2	103.7	106.1	80.7	184.3	110.3	273.9	76.8	164.5
FALSE	High	Master Protein	1366036491	uncharacterized protein LOC112176180 [Rosa chinensis]	0	5.701	1	2	2	7149	1	1	48	4338	484	6.02	0	High	High	High	High	High	High	High	High	High	High		1.928	1.432	1.61	72.5	139.7	103.8	116.7	66.9	78	147.5	131.9	106.9	100.7	122	111.4	51.7	39.2	88.5	51.2	67.3	40.6
FALSE	High	Master Protein	1366036839	uncharacterized protein LOC112176267 isoform X1 [Rosa chinensis]	0	7.795	3	3	4	6667	3	0	92	1371	146.7	6.39	0	High	High	High	High	High	High	High	High	High	High		1.615	1.595	1.523	74.6	120.4	118.9	113.6	72.1	77	126.7	114.1	120.8	117.1	108.9	118.3	70.5	48.8	96.2	55.9	96.2	59.6
FALSE	High	Master Protein	1366037644	ras GTPase-activating protein-binding protein 1 [Rosa chinensis]	0	8.327	7	3	5	9542	3	0	108	528	57.5	5.22	0	High	High	High	High	High	High	High	High	High	High		0.653	1.031	0.905	108.5	70.9	111.9	98.2	100.6	116.4	79.9	61.8	127	96.8	91	105.5	13.2	39	8.1	16	13.6	26
FALSE	High	Master Protein	1366037716	patellin-3 [Rosa chinensis]	0	39.989	19	10	23	6863	2	7	484	601	66.9	4.79	1	High	High	High	High	High	High	High	High	High	High		1.464	1.502	1.157	83.3	122	125.1	96.4	85.3	81.3	117.9	126	121.1	129.1	97	95.8	536.1	572	575.3	686	620.5	729
FALSE	High	Master Protein	1366038800	protein argonaute 1-like [Rosa chinensis]	0	27.106	11	7	12	3134	5	2	253	1080	119.2	9.32	0	High	High	High	High	High	High	High	High	High	High		1.732	1.602	1.593	71.8	124.4	115.1	114.4	70.7	72.9	123.1	125.7	109.8	120.3	116.1	112.7	161	68.4	217.7	91.2	203.9	90.6
FALSE	High	Master Protein	1366038848	actin-interacting protein 1-2 isoform X1 [Rosa chinensis]	0	7.755	5	3	7	6717	1	2	63	621	67.1	6.39	0	High	High	High	High	High	High	High	High	High	High		1.551	1.395	1.42	80.4	124.7	112.2	114.2	81.3	79.5	125.9	123.5	115.6	108.7	110.3	118	83.1	23.1	100	27.8	96.4	25.4
FALSE	High	Master Protein	1366039804	carbamoyl-phosphate synthase large chain, chloroplastic-like [Rosa chinensis]	0	38.435	15	13	16	3806	8	4	392	1190	130.4	5.95	0	High	High	High	High	High	High	High	High	High	High		1.663	1.615	1.477	74.4	123.7	120.2	109.9	76	72.8	129.6	117.8	117.6	122.8	105	114.8	299.4	592.8	396.4	742	377.6	802.4
FALSE	High	Master Protein	1366040505	26S proteasome non-ATPase regulatory subunit 13 homolog B [Rosa chinensis]	0	11.266	8	3	9	6517	1	2	130	386	44.2	5.25	1	High	High	High	High	High	High	High	High	High	High		1.599	1.082	1.43	85.1	136	92	121.6	87.5	82.7	137.4	134.5	93.5	90.5	122.2	121	80	351.8	97.7	442.8	69.7	309.2
FALSE	High	Master Protein	1366040702	FAM10 family protein At4g22670 isoform X1 [Rosa chinensis]	0	26.133	16	5	26	1565	1	4	534	425	45.2	5.11	0	High	High	High	High	High	High	High	High	High	High		0.527	0.648	0.697	121.7	64.1	78.8	84.8	118.9	124.4	61	67.2	84.4	73.3	81.6	88	1243.1	676.4	494.9	282.7	719.4	319.8
FALSE	High	Master Protein	1366041655	60S ribosomal protein L15-1 [Rosa chinensis]	0	10.733	14	2	7	9394	2	0	224	204	24.2	11.39	1	High	High	High	High	High	High	High	High	High	High		1.994	1.82	2.329	54.6	108.9	99.4	127.2	47.1	62.1	110.8	107	103.1	95.7	127.6	126.9	23.5	127.1	43	169.3	42	157.2
FALSE	High	Master Protein	1366042242	short-chain dehydrogenase/reductase 2b-like [Rosa chinensis]	0	12.317	7	3	8	6956	3	0	165	421	45.2	5.34	0	High	High	High	High	High	High	High	High	High	High		0.442	0.69	0.513	154.8	68.3	106.8	79.4	151.6	158	72.9	63.8	105.5	108.1	81.7	77.1	705.3	461.8	263.4	144.2	400.4	253.4
FALSE	High	Master Protein	1366042711	uncharacterized protein LOC112177709 [Rosa chinensis]	0	4.618	11	2	2	9905	2	0	48	211	23.1	9.85	0	High	High	High	High	High	High	High	High	High	High		1.436	1.632	1.417	75.4	108.2	123	106.8	84.7	66	100.1	116.3	112.6	133.3	109.4	104.1	77.9	16.2	71.6	22	84.5	26.2
FALSE	High	Master Protein	1366045292	isoamylase 3, chloroplastic isoform X1 [Rosa chinensis]	0	4.234	2	2	2	7982	2	0	50	799	90.2	6.23	0	High	High	High	High	High	High	High	High	High	High		1.754	1.586	1.592	75	131.6	119	119.5	74.4	75.7	120.5	142.8	115.2	122.9	123	115.9	34.7	29.7	43.6	43.3	43.7	38.7
FALSE	High	Master Protein	1366049667	protein disulfide-isomerase 5-2 [Rosa chinensis]	0	8.792	9	3	3	1072	3	0	74	436	48.1	4.98	1	High	High	High	High	High	High	High	High	High	High		1.538	1.531	1.749	73.7	113.4	112.8	128.9	73.7		113.4		112.8		128.9		76.8		91.7		95.8
FALSE	High	Master Protein	1366049869	probable phospholipid hydroperoxide glutathione peroxidase [Rosa chinensis]	0	15.004	26	4	14	8369	2	2	206	227	25.1	9.07	1	High	High	High	High	High	High	High	High	High	High		0.793	0.608	0.784	116.6	92.5	70.9	91.4	120.4	112.8	91.7	93.3	72.1	69.8	89.7	93.1	774.4	510.8	458.1	326.6	378.2	253.5
FALSE	High	Master Protein	1366052277	polyadenylate-binding protein-interacting protein 11-like [Rosa chinensis]	0	5.99	7	2	2	2624	2	0	67	387	42.5	7.5	1	Not Found	High	Not Found	High	Not Found	High	Not Found	High	Not Found	High		1.564	1.337	0.882	84.1	131.6	112.4	74.2		84.1		131.6		112.4		74.2		12.3		14.9		13.2
FALSE	High	Master Protein	1366052780	protein TPLATE [Rosa chinensis]	0	12.681	5	4	6	5628	4	0	174	1169	129.6	5.66	1	High	High	High	High	High	High	High	High	High	High		2.035	1.92	1.545	67.8	138	130.2	104.8	66.1	69.6	141.8	134.3	134.2	126.2	102.6	106.9	90.8	127.5	151.3	190.4	150.5	185.7
FALSE	High	Master Protein	1371492882	Methyltransferase [Actinidia chinensis var. chinensis]	0	24.347	15	7	16	8386	1	3	368	618	70.3	8.16	0	High	High	High	High	High	High	High	High	High	High		1.988	1.608	1.825	65.2	129.6	104.8	119	62.7	67.7	122.4	136.9	109.6	100.1	117.3	120.8	157.6	102.9	238.7	161	224.5	122.1
FALSE	High	Master Protein	1371494657	hypothetical protein CEY00_Acc28380 [Actinidia chinensis var. chinensis]	0	14.345	6	3	7	3154	3	0	207	794	89.8	6.25	0	High	High	High	High	High	High	High	High	High	High		1.736	1.614	1.558	71.2	123.6	114.9	110.9	76.6	65.8	122.8	124.4	119.4	110.4	100.7	121.1	30.7	35.5	38.2	52	39	47.9
FALSE	High	Master Protein	1371496225	60S ribosomal protein like [Actinidia chinensis var. chinensis]	0	8.666	29	3	12	720	1	2	119	126	14.1	9.45	0	High	Not Found	High	Not Found	High	Not Found	High	Not Found	High	Not Found		0.545	0.621	0.731	124	67.6	77	90.7	124.5	123.4	67.1	68	78.9	75.1	90.8	90.5	860.2	450.3	359.9	192	444.7	220
FALSE	High	Master Protein	1371501805	Charged multivesicular body protein [Actinidia chinensis var. chinensis]	0	14.392	20	3	5	7089	1	2	157	233	25.9	4.84	1	High	High	High	High	High	High	High	High	High	High		0.589	0.692	0.707	122.9	72.4	85	86.9	120.8	125.1	80.6	64.2	83.6	86.4	94.5	79.3	139.5	344.1	72.3	136.6	78.8	190.8
FALSE	High	Master Protein	1371506823	GTP-binding protein like [Actinidia chinensis var. chinensis]	0	32.912	38	6	20	2334	1	0	349	193	21.9	7.47	0	Not Found	High	Not Found	High	Not Found	High	Not Found	High	Not Found	High		0.948	0.652	0.903	109.9	104.2	71.7	99.3		109.9		104.2		71.7		99.3		18.3		13.4		9.6
FALSE	High	Master Protein	1371537863	1,2-dihydroxy-3-keto-5-methylthiopentene dioxygenase [Actinidia chinensis var. chinensis]	0	38.544	33	6	40	4221	2	1	713	200	23.7	5.38	0	High	High	High	High	High	High	High	High	High	High		0.605	0.65	0.691	122.8	74.3	79.8	84.9	124.8	120.8	78.1	70.4	75.6	84	80.6	89.2	198.7	240	96.6	108.3	98.2	134
FALSE	High	Master Protein	1373930209	small nuclear ribonucleoprotein Sm D2-like [Physcomitrella patens]	0	5.057	10	2	4	6681	2	0	84	182	20.7	9.83	0	High	High	High	High	High	High	High	High	High	High		0.644	0.782	0.796	115.3	74.2	90.2	91.8	123.8	106.8	75.1	73.4	83.6	96.8	92.2	91.4	133	100.7	62.6	53.6	73.3	73.2
FALSE	High	Master Protein	1375675162	glyceraldehyde-3-phosphate-dehydrogenase [Salvia hispanica]	0	40.787	25	7	80	3657	1	0	1181	337	36.7	7.18	0	High	High	High	High	High	High	High	High	High	High		0.693	0.949	0.624	121.7	84.3	115.5	75.9	121.7		84.3		115.5		75.9		84.9		45.7		65.7
FALSE	High	Master Protein	1375850164	plastidic ATP/ADP-transporter isoform X1 [Populus trichocarpa]	0	6.313	3	2	3	8579	2	0	32	774	86	9.51	0	High	High	High	High	High	High	High	High	High	High		1.963	1.531	1.741	69.7	136.9	106.8	121.4	69.7		136.9		106.8		121.4		27.4		41.8		34.2
FALSE	High	Master Protein	1375880509	uncharacterized protein LOC7457549 [Populus trichocarpa]	0	4.565	7	2	6	9227	1	0	75	254	28.7	8.65	1	High	High	High	High	High	High	High	High	High	High		0.637	0.597	0.699	124.7	79.4	74.4	87.1	125	124.3	73.8	85.1	75.5	73.3	84.2	90	101.2	229.5	46.4	121.4	49.9	108.5
FALSE	High	Master Protein	1375913791	KH domain-containing protein At4g18375 isoform X1 [Populus trichocarpa]	0	6.143	4	2	3	8211	1	0	69	624	67.3	6.7	0	High	High	High	High	High	High	High	High	High	High		1.194	1.572	1.14	80.4	96	126.4	91.7	80.6	80.3	115.7	76.3	101.8	151.1	113.4	70	102.1	35.3	114	25.9	105.2	53.2
FALSE	High	Master Protein	1382343521	cyclophilin 1, partial [Geissaspis descampsii]	0	21.6	30	2	14	1140	1	0	925	155	16.6	7.91	0	High	High	High	High	High	High	High	High	High	High		1.488	1.265	1.578	84.1	125.1	106.4	132.7	84.1		125.1		106.4		132.7		55.7		64.4		57.5
FALSE	High	Master Protein	1389779189	pyrophosphate--fructose 6-phosphate 1-phosphotransferase subunit alpha-like [Cynara cardunculus var. scolymus]	0	12.16	5	2	10	9632	1	0	278	614	67	6.62	1	High	High	High	High	High	High	High	High	High	High		1.602	1.616	1.525	72.9	116.8	117.8	111.2	77.7	68.1	116.4	117.1	109.6	125.9	111.5	110.8	97.4	82.4	113.2	109.7	111.9	122.4
FALSE	High	Master Protein	1389791464	carbamoyl-phosphate synthase small chain, chloroplastic [Cynara cardunculus var. scolymus]	0	12.166	15	4	10	1702	1	0	149	426	46.7	7.15	0	Not Found	High	Not Found	High	Not Found	High	Not Found	High	Not Found	High		1.592	1.131	1.447	79.8	127.1	90.2	115.5		79.8		127.1		90.2		115.5		55.4		68.2		50.2
FALSE	High	Master Protein	1389809877	peptidyl-prolyl cis-trans isomerase CYP19-3 [Cynara cardunculus var. scolymus]	0	12.986	31	3	6	9364	1	0	122	174	18.6	8.15	0	High	Not Found	High	Not Found	High	Not Found	High	Not Found	High	Not Found		1.613	1.486	1.291	72.8	117.5	108.2	94	72.8		117.5		108.2		94		15.1		18.9		18.3
FALSE	High	Master Protein	1389828324	1-aminocyclopropane-1-carboxylate oxidase 1-like [Cynara cardunculus var. scolymus]	0	4.893	8	2	5	1271	1	0	48	319	36	6.27	0	High	Not Found	High	Not Found	High	Not Found	High	Not Found	High	Not Found		0.608	0.797	0.579	119.3	72.5	95.1	69.1	119.3		72.5		95.1		69.1		26.7		12.6		17.4
FALSE	High	Master Protein	1394298083	Fra a 1 allergen [Fragaria x ananassa]	0	56.059	58	9	64	9788	7	0	1686	159	17.5	5.58	7	High	High	High	High	High	High	High	High	High	High		0.63	0.877	0.807	112.8	71.1	98.9	91	114.3	111.4	69.1	73.1	99.6	98.3	89.7	92.3	1070.6	713.6	502.7	362.1	760.9	505.5
FALSE	High	Master Protein	1394363774	cystatin [Fragaria chiloensis]	0	39.899	50	8	42	9631	7	2	1188	235	26.3	6.81	7	High	High	High	High	High	High	High	High	High	High		0.626	0.721	0.693	118.9	74.5	85.8	82.4	116.2	121.6	77	71.9	85.9	85.6	83.5	81.4	1173.7	896.1	603.8	409.6	707.5	506.2
FALSE	High	Master Protein	1394867911	putative ATP-dependent helicase C29A10.10c [Zea mays]	0	18.552	5	5	16	4403	3	1	372	954	106.8	8.68	0	High	High	High	High	High	High	High	High	High	High		0.611	0.708	0.672	120.2	73.4	85.1	80.7	116.9	123.6	78.2	68.7	80.3	89.9	86	75.5	246.7	117.8	128.1	50.6	138.2	68.8
FALSE	High	Master Protein	1394875013	Superoxide dismutase [Mn] 3.1, mitochondrial [Zea mays]	0	10.759	14	2	5	9900	2	0	191	238	25.9	7.65	1	High	High	High	High	High	High	High	High	High	High		0.679	0.642	0.626	127.8	86.8	82.1	80.1	127.1	128.6	81.3	92.3	74.6	89.5	81.6	78.6	140	112.3	69.5	62.3	67.1	62.7
FALSE	High	Master Protein	1402400770	cinnamate 4-hydroxylase, partial [[Ixeris] dentata var. albiflora]	0	6.626	5	2	3	52	2	0	119	540	62	9.16	0	High	High	High	High	High	High	High	High	High	High		1.636	1.515	1.181	81.1	132.7	122.8	95.7	80.5	81.6	129.7	135.6	124.9	120.7	95.6	95.9	228.4	234.4	285.7	301.2	288.9	278.1
FALSE	High	Master Protein	1408180483	hypothetical protein DM860_006701 [Cuscuta australis]	0	9.214	22	3	13	4684	1	0	145	151	17.1	10.39	1	High	High	High	High	Not Found	High	Not Found	High	Not Found	High		0.6	0.639	0.693	128.6	77.2	82.2	89.1		128.6		77.2		82.2		89.1		17.2		8		8.8
FALSE	High	Master Protein	1408182149	hypothetical protein DM860_012061 [Cuscuta australis]	0	7.278	10	3	6	3042	1	1	119	305	34.8	8.94	0	High	High	High	High	High	High	High	High	High	High		0.644	0.68	0.819	122.7	79.1	83.4	100.5	117.8	127.6	86.3	71.8	86.9	79.9	102	98.9	114.4	422	65.1	183.7	68.8	212
FALSE	High	Master Protein	1408184341	hypothetical protein DM860_011715 [Cuscuta australis]	0	28.997	16	7	18	2297	1	0	634	519	56.5	6.28	0	High	High	High	High	High	High	High	High	High	High		0.367	0.582	0.633	154.2	56.6	89.7	97.6	154.2		56.6		89.7		97.6		28.1		8		13.3
FALSE	High	Master Protein	1408191624	hypothetical protein DM860_010342 [Cuscuta australis]	0	11.932	28	4	15	4125	3	0	194	199	21.8	4.55	0	High	High	High	High	High	High	High	High	High	High		0.588	0.667	0.698	120.9	71.1	80.6	84.4	120.7	121.1	78.4	63.8	78.7	82.5	83.2	85.7	208.4	249.6	105.1	101.8	110.8	136.5
FALSE	High	Master Protein	1418094729	elongation factor 1-alpha, partial [Peltophorum dubium]	0	11.349	51	3	14	7145	2	0	241	51	5.5	10.1	1	High	High	High	High	High	High	High	High	High	High		1.463	1.624	0.989	91.2	133.4	148	90.1	74.9	107.4	162.8	104	180.3	115.7	75.1	105.1	37.6	30.7	63.4	23	73.7	26.6
FALSE	High	Master Protein	1431608256	golgin candidate 6-like [Arachis hypogaea]	0	5.961	2	2	2	5837	1	1	73	920	101.7	4.84	0	High	Not Found	High	Not Found	High	Not Found	High	Not Found	High	Not Found		1.439	1.578	1.281	80.7	116.1	127.3	103.3	83.3	78.1	108.3	123.9	116.8	137.8	107	99.7	154.3	23.6	155.9	29	176.6	33.5
FALSE	High	Master Protein	1431657956	protein GID8 homolog [Arachis hypogaea]	0	15.611	22	4	6	1129	2	1	181	242	27.4	4.73	1	High	High	High	High	High	High	High	High	High	High		0.654	0.86	0.722	107.5	70.4	92.4	77.7		107.5		70.4		92.4		77.7		77		38.9		53.1
FALSE	High	Master Protein	1431747232	S-adenosylmethionine synthase 1 [Arachis hypogaea]	0	40.392	36	9	24	9318	1	1	807	394	43.2	6.05	0	High	High	High	High	High	High	High	High	High	High		0.4	0.844	0.653	118.5	47.4	100	77.4	124	113	38.7	56	100.8	99.1	75.7	79.1	1086.1	760.8	263.6	291.8	720.3	535.5
FALSE	High	Master Protein	1445377349	grpE, partial [Mucuna pruriens]	0	12.484	10	3	11	397	3	0	237	356	39.8	7.62	0	High	High	High	High	High	High	High	High	High	High		0.549	0.688	0.617	127.9	70.1	88	78.9	133.4	122.4	69.6	70.7	85.9	90	71.5	86.4	152.9	105.9	62	47.3	80.3	62.5
FALSE	High	Master Protein	1445379151	20 kDa chaperonin, chloroplastic, partial [Mucuna pruriens]	0	14.116	12	3	8	1053	2	1	215	253	26.6	8.75	0	High	High	High	High	High	High	High	High	High	High		0.532	0.625	0.579	136.4	72.6	85.2	79	146.2	126.6	68.1	77.1	87.5	82.9	77.3	80.7	152.6	171.9	55.2	81	74.4	90.4
FALSE	High	Master Protein	1471979997	hypothetical protein MtrunA17_Chr6g0471181 [Medicago truncatula]	0	9.306	2	2	11	1798	2	0	169	1109	119.4	6.32	0	High	High	High	High	High	High	High	High	High	High		0.59	0.697	0.664	118	69.6	82.2	78.3	120	116	64.6	74.6	85.5	78.9	72	84.6	126.6	294.6	53	146.6	73.6	160.8
FALSE	High	Master Protein	1484675488	CBS domain-containing protein CBSCBSPB3-like [Papaver somniferum]	0	4.491	5	2	3	974	2	0	50	555	59.7	7.05	0	High	High	High	High	High	High	High	High	High	High		1.506	1.134	1.235	88	132.6	99.9	108.7	88		132.6		99.9		108.7		83.8		98		77.5
FALSE	High	Master Protein	1484687567	polyubiquitin 11-like [Papaver somniferum]	0	21.766	27	4	66	8996	1	0	831	229	25.7	7.06	0	High	Not Found	High	Not Found	High	Not Found	High	Not Found	High	Not Found		0.64	0.725	0.733	119	76.1	86.2	87.3	119		76.1		86.2		87.3		38.9		19.3		23
FALSE	High	Master Protein	1484717543	histone H2A-like, partial [Papaver somniferum]	0	4.817	21	2	4	7709	1	0	52	156	16.4	10.67	0	High	High	High	High	High	High	High	High	High	High		0.593	1.097	0.858	101.9	60.4	111.8	87.4	101.6	102.1	44.9	75.8	124.3	99.2	77.9	97	54.8	48.5	18.8	27.9	54.7	37.8
FALSE	High	Master Protein	1484719458	L-ascorbate peroxidase, cytosolic-like [Papaver somniferum]	0	8.68	10	2	13	34	1	0	137	250	27.6	5.81	0	High	High	High	High	High	High	High	High	High	High		0.628	0.664	0.688	124.3	78	82.6	85.5	128.7	119.9	74.9	81.1	81	84.1	81.3	89.7	422.4	53.1	190.9	27.8	216.9	29.9
FALSE	High	Master Protein	1484815034	heat shock cognate 70 kDa protein-like, partial [Papaver somniferum]	0	5.438	4	2	8	4741	1	1	107	337	36.8	6.37	0	High	High	High	High	High	High	High	High	High	High		0.498	0.608	0.669	127.1	63.4	77.2	85.1	125	129.3	60.5	66.2	74.1	80.4	89.7	80.5	133.9	422.9	50.4	167.4	64.7	211
FALSE	High	Master Protein	1516505593	unnamed protein product [Brassica rapa]	0	15.373	6	4	10	4626	2	0	217	673	75	5.02	0	High	High	High	High	High	High	High	High	High	High		0.802	0.658	1.012	118.1	94.8	77.7	119.5	107.4	128.8	83.9	105.6	92	63.3	101.3	137.8	30.4	16	18.5	10.2	21.3	6.3
FALSE	High	Master Protein	1516521240	unnamed protein product [Brassica rapa]	0	14.085	22	4	15	8081	1	0	334	218	24.2	6.24	0	High	High	High	High	High	High	High	High	High	High		0.982	0.765	0.659	122.2	119.9	93.5	80.5		122.2		119.9		93.5		80.5		28.3		21.5		17.4
FALSE	High	Master Protein	1516527544	unnamed protein product [Brassica rapa]	0	53.666	39	12	49	228	1	0	941	414	46.2	6.99	0	High	Not Found	High	Not Found	High	Not Found	High	Not Found	High	Not Found		1.982	1.328	1.504	71	140.7	94.2	106.8	71		140.7		94.2		106.8		27.2		41.9		29.5
FALSE	High	Master Protein	1516530494	unnamed protein product [Brassica rapa]	0	15.746	22	2	13	1480	1	0	465	111	12.1	10.81	0	High	High	High	High	High	High	High	High	High	High		0.412	0.772	0.4	86.6	35.7	66.9	34.7	86.6		35.7		66.9		34.7		23.8		7.6		15
FALSE	High	Master Protein	1516539049	unnamed protein product, partial [Brassica rapa]	0	17.585	13	2	18	7485	1	0	442	189	21.5	10.52	0	High	High	High	High	High	High	High	High	High	High		0.588	0.846	0.802	107.6	63.2	91.1	86.4	106.6	108.6	60.4	66.1	91.1	91.1	86.6	86.2	452.4	293.4	198.9	138.1	315.2	197.3
FALSE	High	Master Protein	1527605147	probable 6-phosphogluconolactonase 4, chloroplastic isoform X1 [Coffea arabica]	0	8.492	12	2	3	5046	1	0	134	326	35.5	8.02	0	Not Found	High	Not Found	High	Not Found	High	Not Found	High	Not Found	High		0.604	0.722	0.847	110.9	67	80	93.9		110.9		67		80		93.9		36.8		17.2		21.3
[truncated: 21 more columns]
