# Supplementary material for: Effect of Trichoderma Bioactive Metabolite Treatments on the Production, Quality, and Protein Profile of Strawberry Fruits
Source: J Agric Food Chem. 2020 May 19;68(27):7246–58. doi: 10.1021/acs.jafc.0c01438 (PMC8154561; doi:10.1021/acs.jafc.0c01438)
Supplement: Supplementary file 3 — jf0c01438_si_004.xlsx [file jf0c01438_si_004.xlsx]

## Sheet: Foglio1
Ncbi Accession number	Tair accession	% identity	Bin code mercatory	Mercator category	Description	TAIR 10 description	Abundance Ratio: (HA) / (Ctr-1)	Abundance Ratio: (6PP) / (Ctr-1)	Abundance Ratio: (HYTLO) / (Ctr-1)	Panel in fig S7
				Phytohormones
1220060640	AT1G64660.1	75.806	4.1.2.2.8.2'	'Amino acid metabolism.biosynthesis.aspartate family.aspartate-derived amino acids.isoleucine.methionine gamma-lyase'	methionine gamma-lyase [Prunus avium]	methionine gamma-lyase	1.537	1.431	1.294
1130841651	AT5G17920.2	88.889	'4.1.2.2.6.2.1'	'Amino acid metabolism.biosynthesis.aspartate family.aspartate-derived amino acids.methionine.L-homocysteine S-methyltransferase activities.cobalamine-independent methionine synthase'	Meth_synt_2 domain-containing protein/Meth_synt_1 domain-containing protein [Cephalotus follicularis]	Cobalamin-independent synthase family protein	1.556	1.372	1.213
302811839	AT4G13940.1	91.134	'7.3.2'	'Coenzyme metabolism.S-adenosyl methionine (SAM) cycle.S-adenosyl homocysteine hydrolase'	adenosylhomocysteinase 1 [Selaginella moellendorffii]	S-adenosyl-L-homocysteine hydrolase	1.461	1.516	1.397
1431747232	AT4G01850.2	92.857	'7.3.1'	'Coenzyme metabolism.S-adenosyl methionine (SAM) cycle.S-adenosyl methionine synthetase'	S-adenosylmethionine synthase 1 [Arachis hypogaea]	S-adenosylmethionine synthetase 2	0.4	0.844	0.653
75290374	AT3G17390.1	90.076	'7.3.1'	'Coenzyme metabolism.S-adenosyl methionine (SAM) cycle.S-adenosyl methionine synthetase'	RecName: Full=S-adenosylmethionine synthase 2; Short=AdoMet synthase 2; AltName: Full=Methionine adenosyltransferase 2; Short=MAT 2	S-adenosylmethionine synthetase family protein	0.986	1.506	0.875
1389828324	AT1G05010.1	73.994	'11.5.1.2'	'Phytohormones.ethylene.synthesis.1-aminocyclopropane-1-carboxylate (ACC) oxidase'	1-aminocyclopropane-1-carboxylate oxidase 1-like [Cynara cardunculus var. scolymus]	ethylene-forming enzyme	0.608	0.797	0.579
1191658692	AT1G76690.1	80.654	'50.1.3'	'Enzyme classification.EC_1 oxidoreductases.EC_1.3 oxidoreductase acting on CH-CH group of donor'	putative 12-oxophytodienoate reductase 2 [Helianthus annuus]	12-oxophytodienoate reductase 2	0.734	0.745	0.623
1009140196	AT2G33150.1	87.257	'5.7.3.2.3'	'Lipid metabolism.lipid degradation.fatty acid degradation.core beta-oxidation.KAT 3-ketoacyl-CoA thiolase'	3-ketoacyl-CoA thiolase 2, peroxisomal [Ziziphus jujuba]	peroxisomal 3-ketoacyl-CoA thiolase 3	1.348	1.647	1.163
1365993250	AT3G06860.1	78.069	'5.7.3.2.2'	'Lipid metabolism.lipid degradation.fatty acid degradation.core beta-oxidation.MFP multifunctional enzyme'	peroxisomal fatty acid beta-oxidation multifunctional protein MFP2 isoform X1 [Rosa chinensis]	multifunctional protein 2	1.592	1.288	1.32
1365958186	AT4G29010.1	74.861	'5.7.3.2.2'	'Lipid metabolism.lipid degradation.fatty acid degradation.core beta-oxidation.MFP multifunctional enzyme'	peroxisomal fatty acid beta-oxidation multifunctional protein AIM1 [Rosa chinensis]	Enoyl-CoA hydratase/isomerase family	1.434	1.097	1.503
1365937059	AT3G45140.1	60.932	'11.7.1.2'	'Phytohormones.jasmonic acid.synthesis.13-lipoxygenase'	linoleate 13S-lipoxygenase 2-1, chloroplastic-like isoform X1 [Rosa chinensis]	lipoxygenase 2	2.085	2.002	1.666
729365000	AT5G27030.1	84.484	'11.2.2.2'	'Phytohormones.auxin.perception and signal transduction.TPL-type transcriptional repressor'	PREDICTED: topless-related protein 3 isoform X1 [Tarenaya hassleriana]	TOPLESS-related 3	1.679	1.892	1.328
1365963332	AT3G15880.2	76.035	'11.2.2.2'	'Phytohormones.auxin.perception and signal transduction.TPL-type transcriptional repressor'	topless-related protein 4 [Rosa chinensis]	WUS-interacting protein 2	1.758	0.947	1.851
1204930599	AT1G80490.2	84.811	'11.2.2.2'	'Phytohormones.auxin.perception and signal transduction.TPL-type transcriptional repressor'	topless-related protein 1 [Herrania umbratica]	TOPLESS-related 1	1.793	1.252	1.803
1162531001	AT3G02260.1	67.669	'11.2.4.1.3'	'Phytohormones.auxin.transport.polar auxin transport.BIG regulator protein'	auxin transport protein BIG [Prunus persica]	auxin transport protein (BIG)	1.576	1.152	1.315
1365933067	AT3G48890.1	67.136	'11.3.2.1.4'	'Phytohormones.brassinosteroid.perception and signal transduction.receptor complex.receptor kinase regulator protein (MSBP)'	membrane steroid-binding protein 2 [Rosa chinensis]	membrane-associated progesterone binding protein 3	0.635	0.647	0.691
1358155585	AT2G35050.1	70.082	'18.8.1.30'	'Protein modification.phosphorylation.TKL kinase superfamily.MAP3K-RAF kinase'	putative protein kinase TKL-Pl-6 family [Rosa chinensis]	Protein kinase superfamily protein with octicosapeptide/Phox/Bem1p domain	1.616	1.332	1.26
1102691933	AT1G71220.2	67.972	'18.8.1.23'	'Protein modification.phosphorylation.TKL kinase superfamily.RKF3 kinase'	hypothetical protein TanjilG_08945 [Lupinus angustifolius]	UDP-glucose:glycoprotein glucosyltransferases;transferases, transferring hexosyl groups;transferases, transferring glycosyl groups	1.832	1.866	1.515
1340479356	AT1G66950.1	70.482	'11.1.4.2'	'Phytohormones.abscisic acid.transport.ABCG-type abscisic acid transporter'	pleiotropic drug resistance protein 2-like [Lactuca sativa]	pleiotropic drug resistance 11	2.713	2.151	2.292
1366029582	AT1G15520.1	69.333	'24.1.3.2.2'	'Solute transport.primary active transport.ABC superfamily.ABC2 family.subfamily ABCG transporter'	pleiotropic drug resistance protein 1-like [Rosa chinensis]	pleiotropic drug resistance 12	1.739	1.668	1.162
1229782648	AT2G36380.1	69.492	'24.1.3.2.2'	'Solute transport.primary active transport.ABC superfamily.ABC2 family.subfamily ABCG transporter'	LOW QUALITY PROTEIN: pleiotropic drug resistance protein 2-like [Momordica charantia]	pleiotropic drug resistance 6	2.111	1.961	1.749
				Secondary metabolism
1358167382	AT1G60690.1	56.772	'50.1.1'	'Enzyme classification.EC_1 oxidoreductases.EC_1.1 oxidoreductase acting on CH-OH group of donor'	putative perakine reductase [Rosa chinensis]	NAD(P)-linked oxidoreductase superfamily protein	0.615	0.811	0.709
1278994632	AT1G60710.1	63.72	'50.1.1'	'Enzyme classification.EC_1 oxidoreductases.EC_1.1 oxidoreductase acting on CH-OH group of donor'	perakine reductase-like isoform X3 [Olea europaea var. sylvestris]	NAD(P)-linked oxidoreductase superfamily protein	0.754	0.745	0.582
1350320038	AT1G41830.1	91.166	'50.1.10'	'Enzyme classification.EC_1 oxidoreductases.EC_1.10 oxidoreductase acting on diphenol or related substance as donor'	L-ascorbate oxidase homolog isoform X1 [Eutrema salsugineum]	SKU5-similar 6	1.718	1.459	1.235
1358152825	AT1G76160.1	80	'50.1.10'	'Enzyme classification.EC_1 oxidoreductases.EC_1.10 oxidoreductase acting on diphenol or related substance as donor'	putative laccase [Rosa chinensis]	SKU5 similar 5	1.5	1.345	1.127
1279008912	AT3G48170.1	77.137	'9.3.2.1.2'	'Secondary metabolism.nitrogen-containing secondary compounds.betaines.betaine synthesis.betaine-aldehyde dehydrogenase'	betaine aldehyde dehydrogenase, chloroplastic-like [Olea europaea var. sylvestris]	aldehyde dehydrogenase 10A9	1.477	1.552	1.273
1216265076	AT1G74920.1	83.034	'9.3.2.1.2'	'Secondary metabolism.nitrogen-containing secondary compounds.betaines.betaine synthesis.betaine-aldehyde dehydrogenase'	betaine aldehyde dehydrogenase 1, chloroplastic [Manihot esculenta]	aldehyde dehydrogenase 10A8	1.471	1.58	1.405
1139761344	AT4G05160.1	65.138	'35.1'	'not assigned.annotated'	hypothetical protein PRUPE_7G129300 [Prunus persica]	AMP-dependent synthetase and ligase family protein	1.522	1.297	1.462
1204888265	AT4G30440.1	86.651	'3.8.4.1'	'Carbohydrate metabolism.nucleotide sugar biosynthesis.UDP-D-galacturonic acid synthesis.UDP-D-glucuronic acid 4-epimerase'	LOW QUALITY PROTEIN: UDP-glucuronate 4-epimerase 1 [Herrania umbratica]	UDP-D-glucuronate 4-epimerase 1	1.696	1.856	1.264
1365960272	AT3G01640.1	78.161	'3.8.3.2.4'	'Carbohydrate metabolism.nucleotide sugar biosynthesis.UDP-D-glucuronic acid synthesis.myo-inositol oxidation pathway (MIOP).D-glucuronic acid kinase'	glucuronokinase 1-like [Rosa chinensis]	glucuronokinase G	1.516	0.719	1.167
1358152969	AT4G16130.1	83.552	'3.8.7.2.1'	'Carbohydrate metabolism.nucleotide sugar biosynthesis.UDP-L-arabinose synthesis.salvage biosynthesis.L-arabinose kinase'	putative L-arabinokinase [Rosa chinensis]	arabinose kinase	1.717	1.572	1.401
1365995419	AT1G24100.1	51.304	'50.2.4'	'Enzyme classification.EC_2 transferases.EC_2.4 glycosyltransferase'	UDP-glycosyltransferase 74B1-like [Rosa chinensis]	UDP-glucosyl transferase 74B1	1.169	1.5	0.982
1366013056	AT1G06410.1	76.038	'50.2.4'	'Enzyme classification.EC_2 transferases.EC_2.4 glycosyltransferase'	probable alpha,alpha-trehalose-phosphate synthase [UDP-forming] 7 [Rosa chinensis]	trehalose-phosphatase/synthase 7	1.556	1.51	1.465
1204928578	AT2G40890.1	78.895	'21.6.1.2'	'Cell wall.lignin.monolignol synthesis.coumarate 3-hydroxylase (C3H)'	LOW QUALITY PROTEIN: cytochrome P450 98A2 [Herrania umbratica]	cytochrome P450, family 98, subfamily A, polypeptide 3	2.465	2.099	1.876
1366018171	AT1G75280.1	74.194	'50.1.3'	'Enzyme classification.EC_1 oxidoreductases.EC_1.3 oxidoreductase acting on CH-CH group of donor'	isoflavone reductase-like protein [Rosa chinensis]	NmrA-like negative transcriptional regulator family protein	0.822	0.946	0.638
1229766988	AT4G39230.1	74.351	'50.1.3'	'Enzyme classification.EC_1 oxidoreductases.EC_1.3 oxidoreductase acting on CH-CH group of donor'	isoflavone reductase homolog [Momordica charantia]	NmrA-like negative transcriptional regulator family protein	0.712	0.535	0.744
1220055455	AT3G55120.1	71.698	'9.2.2.2'	'Secondary metabolism.phenolics.flavonoid synthesis and modification.chalcone isomerase'	chalcone--flavonone isomerase [Prunus avium]	Chalcone-flavanone isomerase family protein	0.648	0.857	0.722
116381	AT5G13930.1	83.42	'9.2.2.1'	'Secondary metabolism.phenolics.flavonoid synthesis and modification.chalcone synthase'	RecName: Full=Chalcone synthase 2; AltName: Full=Naringenin-chalcone synthase 2	Chalcone and stilbene synthase family protein	1.507	1.204	1.533
1402400770	AT2G30490.1	86.028	'9.2.1.2'	'Secondary metabolism.phenolics.p-coumaroyl-CoA synthesis.cinnamate 4-hydroxylase (C4H)'	cinnamate 4-hydroxylase, partial [[Ixeris] dentata var. albiflora]	cinnamate-4-hydroxylase	1.636	1.515	1.181
802550986	AT3G53260.1	83.55	'9.2.1.1'	'Secondary metabolism.phenolics.p-coumaroyl-CoA synthesis.phenylalanine ammonia lyase (PAL)'	phenylalanine ammonia-lyase G2B [Jatropha curcas]	phenylalanine ammonia-lyase 2	1.85	1.7	1.205
75288886	AT4G15480.1	57.645	'50.2.4'	'Enzyme classification.EC_2 transferases.EC_2.4 glycosyltransferase'	RecName: Full=Cinnamate beta-D-glucosyltransferase; AltName: Full=UDP-glucose:cinnamate glucosyltransferase; Short=FaGT2	UDP-Glycosyltransferase superfamily protein	1.714	1.511	1.345
1365937589	AT5G19440.1	67.601	'35.1'	'not assigned.annotated'	cinnamoyl-CoA reductase 1-like [Rosa chinensis]	NAD(P)-binding Rossmann-fold superfamily protein	1.492	1.546	1.364
1220090865	AT4G37980.1	73.639	'50.1.1'	'Enzyme classification.EC_1 oxidoreductases.EC_1.1 oxidoreductase acting on CH-OH group of donor'	probable mannitol dehydrogenase [Prunus avium]	elicitor-activated gene 3-1	0.805	1.143	0.626
10720093	AT4G37990.1	76.504	'50.1.1'	'Enzyme classification.EC_1 oxidoreductases.EC_1.1 oxidoreductase acting on CH-OH group of donor'	RecName: Full=Probable mannitol dehydrogenase; AltName: Full=NAD-dependent mannitol dehydrogenase	elicitor-activated gene 3-2	0.719	0.966	0.659
1335513802	AT4G37970.1	64.525	'50.1.1'	'Enzyme classification.EC_1 oxidoreductases.EC_1.1 oxidoreductase acting on CH-OH group of donor'	Chain A, Nerol dehydrogenase	cinnamyl alcohol dehydrogenase 6	1.001	0.633	1.278
1365951832	AT1G48850.1	79.953	'4.1.5.1.6'	'Amino acid metabolism.biosynthesis.shikimate family.shikimate pathway.chorismate synthase'	chorismate synthase, chloroplastic isoform X1 [Rosa chinensis]	chorismate synthase, putative / 5-enolpyruvylshikimate-3-phosphate phospholyase, putative	1.541	1.482	1.099
1358150563	AT4G38460.1	69.048	'9.1.2.9'	'Secondary metabolism.terpenoids.methylerythritol phosphate pathway.geranylgeranyl pyrophosphate synthase'	putative geranylgeranyl diphosphate synthase [Rosa chinensis]	geranylgeranyl reductase	1.524	1.162	0.85
1150147232	AT4G11820.2	79.318	'9.1.1.2'	'Secondary metabolism.terpenoids.mevalonate pathway.3-hydroxy-3-methylglutaryl-CoA synthase'	hydroxymethylglutaryl-CoA synthase [Cajanus cajan]	hydroxymethylglutaryl-CoA synthase / HMG-CoA synthase / 3-hydroxy-3-methylglutaryl coenzyme A synthase	1.285	1.563	1.069
1365937448	AT3G54250.1	79.137	'9.1.1.6'	'Secondary metabolism.terpenoids.mevalonate pathway.mevalonate diphosphate decarboxylase'	diphosphomevalonate decarboxylase MVD2, peroxisomal [Rosa chinensis]	GHMP kinase family protein	1.314	1.561	1.317
1366021020	AT4G34640.1	78.155	'9.1.3.3.1'	'Secondary metabolism.terpenoids.terpenoid synthesis.cycloartenol synthesis.squalene synthase'	squalene synthase-like isoform X1 [Rosa chinensis]	squalene synthase 1	1.925	1.648	1.722
1365963465	AT1G78950.1	62.978	'9.1.3.2'	'Secondary metabolism.terpenoids.terpenoid synthesis.triterpenoid synthase'	beta-amyrin synthase-like [Rosa chinensis]	Terpenoid cyclases family protein	1.561	1.852	1.281
1366042242	AT1G01800.1	52.381	'50.1.1'	'Enzyme classification.EC_1 oxidoreductases.EC_1.1 oxidoreductase acting on CH-OH group of donor'	short-chain dehydrogenase/reductase 2b-like [Rosa chinensis]	NAD(P)-binding Rossmann-fold superfamily protein	0.442	0.69	0.513
				Solute transport
1366026439	AT2G25670.2	63.125	'35.2'	'not assigned.not annotated'	ABC transporter F family member 4-like [Rosa chinensis]	BEST Arabidopsis thaliana protein match is: copper ion binding (TAIR:AT4G32610.1); Has 43784 Blast hits to 26928 proteins in 1799 species: Archae - 86; Bacteria - 6347; Metazoa - 15971; Fungi - 5398; Plants - 1931; Viruses - 259; Other Eukaryotes - 13792 (source: NCBI BLink).	0.623	0.789	0.819
1338471373	AT5G62890.3	85.688	'24.2.3.3.2'	'Solute transport.carrier-mediated transport.APC superfamily.NCS-2 family.unknown metabolite transporter (NAT-type)'	Xanthine/uracil/vitamin C permease [Trema orientale]	Xanthine/uracil permease family protein	2.091	1.816	1.434
1358150793	AT5G42420.1	75.904	'24.2.1.1.3'	'Solute transport.carrier-mediated transport.DMT superfamily.NST-TPT group.URGT/UXT nucleotide sugar transporter'	putative sugar phosphate transporter domain-containing protein [Rosa chinensis]	Nucleotide-sugar transporter family protein	4.086	1.411	2.863
922377798	AT5G13490.2	80.662	'24.2.13'	'Solute transport.carrier-mediated transport.MC-type solute transporter'	ADP,ATP carrier protein 1, mitochondrial [Medicago truncatula]	ADP/ATP carrier 2	1.613	1.344	1.187
1271000519	AT4G28390.1	65.931	'24.2.13'	'Solute transport.carrier-mediated transport.MC-type solute transporter'	ADP,ATP carrier protein 1, mitochondrial [Capsicum baccatum]	ADP/ATP carrier 3	0.769	1	0.589
1375850164	AT1G80300.1	88.665	'24.2.2.14'	'Solute transport.carrier-mediated transport.MFS superfamily.NTT ATP:ADP antiporter'	plastidic ATP/ADP-transporter isoform X1 [Populus trichocarpa]	nucleotide transporter 1	1.963	1.531	1.741
731314898	AT1G75220.1	81.263	'24.2.2.1.5'	'Solute transport.carrier-mediated transport.MFS superfamily.SP family.monosaccharide transporter (ERD6-type)'	PREDICTED: sugar transporter ERD6-like 6 [Beta vulgaris subsp. vulgaris]	Major facilitator superfamily protein	1.88	1.267	1.55
1226063327	AT4G00430.1	86.897	'24.3.1.2'	'Solute transport.channels.MIP family.plasma membrane intrinsic protein (PIP-type)'	plasma membrane intrinsic protein subtype 1 aquaporin [Fragaria x ananassa]	plasma membrane intrinsic protein 1;4	3.607	2.009	2.885
1226063359	AT3G54820.1	82.867	'24.3.1.2'	'Solute transport.channels.MIP family.plasma membrane intrinsic protein (PIP-type)'	plasma membrane intrinsic protein subtype 2 aquaporin [Fragaria x ananassa]	plasma membrane intrinsic protein 2;5	2.459	1.58	2.057
1365979402	AT3G53420.2	82.23	'24.3.1.2'	'Solute transport.channels.MIP family.plasma membrane intrinsic protein (PIP-type)'	aquaporin PIP2-1-like [Rosa chinensis]	plasma membrane intrinsic protein 2A	2.023	1.566	1.529
1226063371	AT2G37170.1	85.263	'24.3.1.2'	'Solute transport.channels.MIP family.plasma membrane intrinsic protein (PIP-type)'	plasma membrane intrinsic protein subtype 2 aquaporin [Fragaria x ananassa]	plasma membrane intrinsic protein 2	2.199	1.416	1.424
1365991318	AT1G25480.1	61.982	'24.3.11'	'Solute transport.channels.QUAC/ALMT anion channel'	aluminum-activated malate transporter 4 [Rosa chinensis]	Aluminium activated malate transporter family protein	1.9	1.452	1.544
1102713717	AT3G01280.1	72.101	'24.4.1'	'Solute transport.porins.VDAC voltage-gated anion channel'	hypothetical protein TanjilG_04188 [Lupinus angustifolius]	voltage dependent anion channel 1	0.777	0.569	0.884
297819656	AT5G67500.1	84.42	'24.4.1'	'Solute transport.porins.VDAC voltage-gated anion channel'	mitochondrial outer membrane protein porin 2 [Arabidopsis lyrata subsp. lyrata]	voltage dependent anion channel 2	0.564	0.619	0.692
1365993223	AT4G29900.1	73.415	'24.1.2.2.2'	'Solute transport.primary active transport.P-type ATPase superfamily.P2 family.ACA P2B-type calcium cation-transporting ATPase'	calcium-transporting ATPase 10, plasma membrane-type-like isoform X2 [Rosa chinensis]	autoinhibited Ca(2+)-ATPase 10	2.231	1.755	1.703
1365975739	AT1G07810.1	79.229	'24.1.2.2.1'	'Solute transport.primary active transport.P-type ATPase superfamily.P2 family.ECA P2A-type calcium cation-transporting ATPase'	calcium-transporting ATPase 1, endoplasmic reticulum-type-like [Rosa chinensis]	ER-type Ca2+-ATPase 1	2.297	2.016	1.888
1229764761	AT3G47950.1	91.518	'24.1.2.3.1'	'Solute transport.primary active transport.P-type ATPase superfamily.P3 family.AHA P3A-type proton-translocating ATPase'	ATPase 11, plasma membrane-type-like isoform X1 [Momordica charantia]	H(+)-ATPase 4	2.353	2.319	2.102
1358177304	AT1G17260.1	79.245	'24.1.2.3.1'	'Solute transport.primary active transport.P-type ATPase superfamily.P3 family.AHA P3A-type proton-translocating ATPase'	putative proton-exporting ATPase [Rosa chinensis]	autoinhibited H(+)-ATPase isoform 10	2.744	1.91	2.124
1366025185	AT2G24520.1	85.929	'24.1.2.3.1'	'Solute transport.primary active transport.P-type ATPase superfamily.P3 family.AHA P3A-type proton-translocating ATPase'	plasma membrane ATPase 4 [Rosa chinensis]	H(+)-ATPase 5	2.179	1.964	1.765
1191710095	AT5G62670.1	93.118	'24.1.2.3.1'	'Solute transport.primary active transport.P-type ATPase superfamily.P3 family.AHA P3A-type proton-translocating ATPase'	ATPase 11, plasma membrane-type isoform X1 [Arachis ipaensis]	H(+)-ATPase 11	2.573	2.146	2.171
1102697829	AT3G42640.1	84.494	'24.1.2.3.1'	'Solute transport.primary active transport.P-type ATPase superfamily.P3 family.AHA P3A-type proton-translocating ATPase'	hypothetical protein TanjilG_10788 [Lupinus angustifolius]	H(+)-ATPase 8	2.19	2.07	1.727
1270977075	AT1G15690.1	88.381	'24.1.4.1'	'Solute transport.primary active transport.VHP PPase family.VHP1 proton-translocating pyrophosphatase'	Pyrophosphate-energized vacuolar membrane proton pump [Capsicum baccatum]	Inorganic H pyrophosphatase family protein	2.595	1.788	2.173
1347694563	AT1G16780.1	88.442	'24.1.4.2'	'Solute transport.primary active transport.VHP PPase family.VHP2 proton-translocating pyrophosphatase'	hypothetical protein GOBAR_AA25810 [Gossypium barbadense]	Inorganic H pyrophosphatase family protein	2.918	1.391	2.228
1358167369	AT4G02620.1	85.714	'24.1.1.2.6'	'Solute transport.primary active transport.V-type ATPase complex.peripheral V1 subcomplex.subunit F'	putative H(+)-transporting two-sector ATPase [Rosa chinensis]	vacuolar ATPase subunit F family protein	0.549	0.473	0.805
1009168153	AT3G01390.2	78.182	'24.1.1.2.7'	'Solute transport.primary active transport.V-type ATPase complex.peripheral V1 subcomplex.subunit G'	V-type proton ATPase subunit G-like [Ziziphus jujuba]	vacuolar membrane ATPase 10	0.481	0.478	0.532
1220059893	AT3G42050.1	80.973	'24.1.1.2.8'	'Solute transport.primary active transport.V-type ATPase complex.peripheral V1 subcomplex.subunit H'	V-type proton ATPase subunit H [Prunus avium]	vacuolar ATP synthase subunit H family protein	1.525	1.181	1.544
1102709875	AT4G39080.1	76.914	'13.2.2.1.2.3'	'Cell cycle.interphase.DNA replication.preinitiation.MCM replicative DNA helicase complex.MCM4 component'	hypothetical protein TanjilG_03408 [Lupinus angustifolius]	vacuolar proton ATPase A3	1.558	1.26	1.1
1366029582	AT1G15520.1	69.333	'24.1.3.2.2'	'Solute transport.primary active transport.ABC superfamily.ABC2 family.subfamily ABCG transporter'	pleiotropic drug resistance protein 1-like [Rosa chinensis]	pleiotropic drug resistance 12	1.739	1.668	1.162
1229782648	AT2G36380.1	69.492	'24.1.3.2.2'	'Solute transport.primary active transport.ABC superfamily.ABC2 family.subfamily ABCG transporter'	LOW QUALITY PROTEIN: pleiotropic drug resistance protein 2-like [Momordica charantia]	pleiotropic drug resistance 6	2.111	1.961	1.749
1340479356	AT1G66950.1	70.482	'11.1.4.2'	'Phytohormones.abscisic acid.transport.ABCG-type abscisic acid transporter'	pleiotropic drug resistance protein 2-like [Lactuca sativa]	pleiotropic drug resistance 11	2.713	2.151	2.292
				Calcium metabolism
6094439	AT3G16640.1	75.882	'35.1'	'not assigned.annotated'	RecName: Full=Translationally-controlled tumor protein homolog; Short=TCTP	translationally controlled tumor protein	0.518	0.604	0.639
1139772282	AT1G12310.1	86.486	'35.1'	'not assigned.annotated'	hypothetical protein PRUPE_5G079300 [Prunus persica]	Calcium-binding EF-hand family protein	0.606	0.685	0.687
357492153	AT5G37770.1	54.225	'35.1'	'not assigned.annotated'	calcium-binding protein CML24 [Medicago truncatula]	EF hand calcium-binding protein family	0.593	0.741	0.725
122063219	AT3G43810.1	97.987	'35.1'	'not assigned.annotated'	RecName: Full=Calmodulin; Short=CaM	calmodulin 7	0.509	0.608	0.624
566205931	AT5G37780.1	92.617	'35.1'	'not assigned.annotated'	calmodulin [Populus trichocarpa]	calmodulin 1	0.786	0.929	0.562
1365952855	AT2G44310.1	73.944	'35.2'	'not assigned.not annotated'	uncharacterized protein LOC112182686 [Rosa chinensis]	Calcium-binding EF-hand family protein	0.634	0.871	0.845
1358167371	AT5G28830.1	50.779	'35.2'	'not assigned.not annotated'	hypothetical protein RchiOBHm_Chr3g0451171 [Rosa chinensis]	calcium-binding EF hand family protein	0.524	0.654	0.654
1358161706	#N/A	#N/A	'35.2'	'not assigned.not annotated'	putative EF-hand domain pair protein [Rosa chinensis]	#N/A	0.558	0.627	0.642
1365993223	AT4G29900.1	73.415	'24.1.2.2.2'	'Solute transport.primary active transport.P-type ATPase superfamily.P2 family.ACA P2B-type calcium cation-transporting ATPase'	calcium-transporting ATPase 10, plasma membrane-type-like isoform X2 [Rosa chinensis]	autoinhibited Ca(2+)-ATPase 10	2.231	1.755	1.703
1365975739	AT1G07810.1	79.229	'24.1.2.2.1'	'Solute transport.primary active transport.P-type ATPase superfamily.P2 family.ECA P2A-type calcium cation-transporting ATPase'	calcium-transporting ATPase 1, endoplasmic reticulum-type-like [Rosa chinensis]	ER-type Ca2+-ATPase 1	2.297	2.016	1.888
1315942001	AT1G49340.1	74.112	'50.2.7'	'Enzyme classification.EC_2 transferases.EC_2.7 transferase transferring phosphorus-containing group'	hypothetical protein CUMW_241100 [Citrus unshiu]	Phosphatidylinositol 3- and 4-kinase family protein	1.441	1.561	1.002
1365991037	AT1G09020.1	70.528	'27.3.1.4'	'Multi-process regulation.SnRK1 metabolic regulator system.SnRK1 kinase complex.betagamma regulatory subunit'	sucrose nonfermenting 4-like protein isoform X1 [Rosa chinensis]	homolog of yeast sucrose nonfermenting 4	1.651	1.313	1.458
1117534963	AT4G19120.2	75.92	'35.1'	'not assigned.annotated'	PREDICTED: probable methyltransferase PMT21 [Lupinus angustifolius]	S-adenosyl-L-methionine-dependent methyltransferases superfamily protein	1.907	1.71	1.556
1366036491	AT4G17140.3	63.317	'35.2'	'not assigned.not annotated'	uncharacterized protein LOC112176180 [Rosa chinensis]	pleckstrin homology (PH) domain-containing protein	1.928	1.432	1.61
				Nutrient uptake
1358170645	AT4G01900.1	64.249	'35.1'	'not assigned.annotated'	putative nitrogen regulatory protein PII [Rosa chinensis]	GLNB1 homolog	0.496	0.522	0.484
1358149031	AT2G16060.1	79.245	'35.1'	'not assigned.annotated'	hypothetical protein RchiOBHm_Chr6g0262171 [Rosa chinensis]	hemoglobin 1	0.767	0.575	0.897
1358181706	AT1G66240.1	78.261	'25.5.2.3'	'Nutrient uptake.copper uptake.reduction-based uptake.CCH copper chaperone'	putative heavy metal-associated domain, HMA [Rosa chinensis]	homolog of anti-oxidant 1	0.64	0.783	0.741
1220033559	AT3G11050.1	76.419	'25.4.5.1'	'Nutrient uptake.iron uptake.iron storage.non-haem ferritin'	ferritin-3, chloroplastic-like [Prunus avium]	ferritin 2	0.546	0.608	0.462
1365978962	AT5G01600.1	77.114	'25.4.5.1'	'Nutrient uptake.iron uptake.iron storage.non-haem ferritin'	ferritin, chloroplastic [Rosa chinensis]	ferretin 1	0.681	0.628	0.53
695271602	AT2G40300.1	77.632	'25.4.5.1'	'Nutrient uptake.iron uptake.iron storage.non-haem ferritin'	ferritin-4, chloroplastic-like [Pyrus x bretschneideri]	ferritin 4	0.655	0.695	0.614
224079530	AT5G37600.1	88.483	'25.1.5.1'	'Nutrient uptake.nitrogen assimilation.ammonium assimilation.glutamine synthetase'	glutamine synthetase cytosolic isozyme 1 [Populus trichocarpa]	glutamine synthase clone R1	0.654	0.874	0.886
				Carbon and Energy metabolism
1365991037	AT1G09020.1	70.528	'27.3.1.4'	'Multi-process regulation.SnRK1 metabolic regulator system.SnRK1 kinase complex.betagamma regulatory subunit'	sucrose nonfermenting 4-like protein isoform X1 [Rosa chinensis]	homolog of yeast sucrose nonfermenting 4	1.651	1.313	1.458
113436	AT1G77120.1	81.915	'3.9.1.2'	'Carbohydrate metabolism.fermentation.alcoholic fermentation.alcohol dehydrogenase'	RecName: Full=Alcohol dehydrogenase	alcohol dehydrogenase 1	1.511	1.309	1.227
1149348117	AT5G54960.1	79.727	'3.9.1.1'	'Carbohydrate metabolism.fermentation.alcoholic fermentation.pyruvate decarboxylase'	pyruvate decarboxylase 2 [Rosa rugosa]	pyruvate decarboxylase-2	2.066	1.608	1.753
1358168412	AT5G01320.1	83.967	'3.9.1.1'	'Carbohydrate metabolism.fermentation.alcoholic fermentation.pyruvate decarboxylase'	putative pyruvate decarboxylase [Rosa chinensis]	Thiamine pyrophosphate dependent pyruvate decarboxylase family protein	1.669	1.476	1.495
565433455	AT5G43940.1	97.361	'18.11.1'	'Protein modification.S-nitrosylation and denitrosylation.GSNOR S-nitrosoglutathione reductase'	alcohol dehydrogenase class-3 [Capsella rubella]	GroES-like zinc-binding dehydrogenase family protein	1.565	1.287	1.24
1353902344	AT5G14780.1	81.088	'50.1.16'	'Enzyme classification.EC_1 oxidoreductases.EC_1.17 oxidoreductase acting on CH or CH2 group'	hypothetical protein Pyn_33543 [Prunus yedoensis var. nudiflora]	formate dehydrogenase	1.394	1.117	1.604
1344107384	AT4G37870.1	83.584	'3.11.1'	'Carbohydrate metabolism.gluconeogenesis.phosphoenolpyruvate carboxykinase'	hypothetical protein GOBAR_DD21854 [Gossypium barbadense]	phosphoenolpyruvate carboxykinase 1	1.526	1.192	1.289
1204888265	AT4G30440.1	86.651	'3.8.4.1'	'Carbohydrate metabolism.nucleotide sugar biosynthesis.UDP-D-galacturonic acid synthesis.UDP-D-glucuronic acid 4-epimerase'	LOW QUALITY PROTEIN: UDP-glucuronate 4-epimerase 1 [Herrania umbratica]	UDP-D-glucuronate 4-epimerase 1	1.696	1.856	1.264
1365960272	AT3G01640.1	78.161	'3.8.3.2.4'	'Carbohydrate metabolism.nucleotide sugar biosynthesis.UDP-D-glucuronic acid synthesis.myo-inositol oxidation pathway (MIOP).D-glucuronic acid kinase'	glucuronokinase 1-like [Rosa chinensis]	glucuronokinase G	1.516	0.719	1.167
1358152969	AT4G16130.1	83.552	'3.8.7.2.1'	'Carbohydrate metabolism.nucleotide sugar biosynthesis.UDP-L-arabinose synthesis.salvage biosynthesis.L-arabinose kinase'	putative L-arabinokinase [Rosa chinensis]	arabinose kinase	1.717	1.572	1.401
703148463	AT1G78570.1	83.259	'3.8.6.1'	'Carbohydrate metabolism.nucleotide sugar biosynthesis.UDP-L-rhamnose synthesis.UDP-L-rhamnose synthase'	trifunctional UDP-glucose 4,6-dehydratase/UDP-4-keto-6-deoxy-D-glucose 3,5-epimerase/UDP-4-keto-L-rhamnose-reductase RHM1 [Morus notabilis]	rhamnose biosynthesis 1	1.446	1.003	1.562
1358185543	AT5G51970.2	84.341	'3.5.1'	'Carbohydrate metabolism.sorbitol metabolism.sorbitol dehydrogenase'	putative oxidoreductase [Rosa chinensis]	GroES-like zinc-binding alcohol dehydrogenase family protein	1.62	1.298	1.397
1273172701	AT3G46970.1	82.578	'3.2.2.3.4'	'Carbohydrate metabolism.starch metabolism.degradation.hydrolysis and phosphorolysis.plastidial alpha-glucan phosphorylase'	hypothetical protein AQUCO_00900755v1 [Aquilegia coerulea]	alpha-glucan phosphorylase 2	1.402	1.53	1.589
1366045292	AT4G09020.1	71.111	'3.2.2.3.2.1'	'Carbohydrate metabolism.starch metabolism.degradation.hydrolysis and phosphorolysis.starch-debranching activities.isoamylase-type enzyme'	isoamylase 3, chloroplastic isoform X1 [Rosa chinensis]	isoamylase 3	1.754	1.586	1.592
1141980140	AT1G73370.1	70.324	'3.1.4.2'	'Carbohydrate metabolism.sucrose metabolism.degradation.sucrose synthase'	uncharacterized protein A4U43_C08F29130 [Asparagus officinalis]	sucrose synthase 6	1.508	1.399	1.388
1358171819	AT5G20280.1	78.228	'3.1.2.7'	'Carbohydrate metabolism.sucrose metabolism.synthesis.sucrose-phosphate synthase'	putative sucrose-phosphate synthase [Rosa chinensis]	sucrose phosphate synthase 1F	1.72	1.664	1.621
1216241169	AT1G64390.1	77.924	'35.1'	'not assigned.annotated'	endoglucanase 6 [Manihot esculenta]	glycosyl hydrolase 9C2	0.866	0.888	1.602
1358147532	AT4G34860.2	82.957	'35.1'	'not assigned.annotated'	putative beta-fructofuranosidase [Rosa chinensis]	Plant neutral invertase family protein	2.547	1.885	2.217
1358170181	AT3G57520.1	76.546	'35.1'	'not assigned.annotated'	putative galactinol--sucrose galactosyltransferase, Alpha-galactosidase [Rosa chinensis]	seed imbibition 2	1.313	0.76	1.785
1358180936	AT3G54440.1	68.454	'35.2'	'not assigned.not annotated'	putative beta-galactosidase [Rosa chinensis]	glycoside hydrolase family 2 protein	1.924	1.734	1.646
1220068392	AT1G74380.1	82.159	'21.2.1.1.2'	'Cell wall.hemicellulose.xyloglucan.synthesis.UDP-xylose-dependent 1,6-alpha-xylosyltransferase'	probable xyloglucan 6-xylosyltransferase 5 [Prunus avium]	xyloglucan xylosyltransferase 5	1.617	1.129	1.397
1365989352	AT5G49360.1	74.323	'21.3.2.2.2.2'	'Cell wall.pectin.rhamnogalacturonan I.modification and degradation.alpha-L-arabinofuranosidase activities.bifunctional BXL-type alpha-L-arabinofuranosidase and beta-D-xylosidase'	putative beta-D-xylosidase [Rosa chinensis]	beta-xylosidase 1	1.691	1.767	1.314
1365995419	AT1G24100.1	51.304	'50.2.4'	'Enzyme classification.EC_2 transferases.EC_2.4 glycosyltransferase'	UDP-glycosyltransferase 74B1-like [Rosa chinensis]	UDP-glucosyl transferase 74B1	1.169	1.5	0.982
1366013056	AT1G06410.1	76.038	'50.2.4'	'Enzyme classification.EC_2 transferases.EC_2.4 glycosyltransferase'	probable alpha,alpha-trehalose-phosphate synthase [UDP-forming] 7 [Rosa chinensis]	trehalose-phosphatase/synthase 7	1.556	1.51	1.465
1353878697	AT1G74910.2	81.862	'50.2.7'	'Enzyme classification.EC_2 transferases.EC_2.7 transferase transferring phosphorus-containing group'	mannose-1-phosphate guanyltransferase alpha [Prunus yedoensis var. nudiflora]	ADP-glucose pyrophosphorylase family protein	1.46	1.506	1.349
951000971	AT1G13440.1	84.084	'2.1.1.4.1'	'Cellular respiration.glycolysis.cytosolic glycolysis.glyceraldehyde 3-phosphate dehydrogenase activities.NAD-dependent glyceraldehyde 3-phosphate dehydrogenase'	glyceraldehyde-3-phosphate dehydrogenase, cytosolic [Vigna radiata var. radiata]	glyceraldehyde-3-phosphate dehydrogenase C2	0.757	0.786	0.604
1375675162	AT3G04120.1	91.843	'2.1.1.4.1'	'Cellular respiration.glycolysis.cytosolic glycolysis.glyceraldehyde 3-phosphate dehydrogenase activities.NAD-dependent glyceraldehyde 3-phosphate dehydrogenase'	glyceraldehyde-3-phosphate-dehydrogenase [Salvia hispanica]	glyceraldehyde-3-phosphate dehydrogenase C subunit 1	0.693	0.949	0.624
1273164061	AT2G24270.4	84.073	'2.1.1.4.2'	'Cellular respiration.glycolysis.cytosolic glycolysis.glyceraldehyde 3-phosphate dehydrogenase activities.NADP-dependent glyceraldehyde 3-phosphate dehydrogenase'	hypothetical protein AQUCO_01600195v1 [Aquilegia coerulea]	aldehyde dehydrogenase 11A3	1.123	1.551	1.074
1227892320	AT1G76550.1	86.446	'2.1.1.1.2'	'Cellular respiration.glycolysis.cytosolic glycolysis.phosphofructokinase activities.pyrophosphate-dependent phosphofructokinase'	pyrophosphate--fructose 6-phosphate 1-phosphotransferase subunit alpha isoform X1 [Carica papaya]	Phosphofructokinase family protein	1.577	1.415	1.647
1389779189	AT1G20950.1	77.414	'2.1.1.1.2'	'Cellular respiration.glycolysis.cytosolic glycolysis.phosphofructokinase activities.pyrophosphate-dependent phosphofructokinase'	pyrophosphate--fructose 6-phosphate 1-phosphotransferase subunit alpha-like [Cynara cardunculus var. scolymus]	Phosphofructokinase family protein	1.602	1.616	1.525
1358166992	AT5G08570.1	87.843	'2.1.1.8'	'Cellular respiration.glycolysis.cytosolic glycolysis.pyruvate kinase'	putative pyruvate kinase [Rosa chinensis]	Pyruvate kinase family protein	1.559	1.507	1.478
1365938139	AT3G52990.1	82.732	'50.2.7'	'Enzyme classification.EC_2 transferases.EC_2.7 transferase transferring phosphorus-containing group'	pyruvate kinase 1, cytosolic-like isoform X1 [Rosa chinensis]	Pyruvate kinase family protein	1.824	1.693	1.476
1366036839	AT1G18270.1	72.436	'50.1.1'	'Enzyme classification.EC_1 oxidoreductases.EC_1.1 oxidoreductase acting on CH-OH group of donor'	uncharacterized protein LOC112176267 isoform X1 [Rosa chinensis]	ketose-bisphosphate aldolase class-II family protein	1.615	1.595	1.523
14718113	ATCG00480.1	97.855	'35.1'	'not assigned.annotated'	ATP synthase beta subunit, partial (chloroplast) [Limnanthes douglasii]	ATP synthase subunit beta	0.538	0.644	0.829
1365952084	AT3G52300.1	81.548	'2.4.6.1.4'	'Cellular respiration.oxidative phosphorylation.ATP synthase complex.membrane MF0 subcomplex.subunit d'	ATP synthase subunit d, mitochondrial [Rosa chinensis]	ATP synthase D chain, mitochondrial	0.5	0.566	0.664
1365947181	AT5G13450.1	54.217	'2.4.6.2.4'	'Cellular respiration.oxidative phosphorylation.ATP synthase complex.peripheral MF1 subcomplex.subunit delta/OSCP'	ATP synthase subunit O, mitochondrial [Rosa chinensis]	delta subunit of Mt ATP synthase	0.656	0.725	0.677
769796414	AT2G21870.1	67.22	'35.1'	'not assigned.annotated'	probable ATP synthase 24 kDa subunit, mitochondrial [Amborella trichopoda]	copper ion binding;cobalt ion binding;zinc ion binding	0.502	0.619	0.646
1102709751	#N/A	#N/A	'2.4.6.1.7'	'Cellular respiration.oxidative phosphorylation.ATP synthase complex.membrane MF0 subcomplex.subunit ATP6'	hypothetical protein TanjilG_03284 [Lupinus angustifolius]	#N/A	0.577	0.614	0.619
1193802282	AT1G80230.1	61.635	'2.4.5.1.4'	'Cellular respiration.oxidative phosphorylation.cytochrome c oxidase complex.components.COX5b component'	LOW QUALITY PROTEIN: putative cytochrome c oxidase subunit 5b-like [Arachis duranensis]	Rubredoxin-like superfamily protein	0.44	0.587	0.445
703063216	AT1G51980.1	63.511	'2.4.3.3.1'	'Cellular respiration.oxidative phosphorylation.cytochrome c reductase complex.MPP-type peptidase component.alpha subunit'	mitochondrial-processing peptidase subunit alpha [Morus notabilis]	Insulinase (Peptidase family M16) protein	0.589	0.746	0.686
1216953186	AT3G02090.1	78.759	'2.4.3.3.2'	'Cellular respiration.oxidative phosphorylation.cytochrome c reductase complex.MPP-type peptidase component.beta subunit'	probable mitochondrial-processing peptidase subunit beta, mitochondrial [Hevea brasiliensis]	Insulinase (Peptidase family M16) protein	0.651	0.657	0.756
1366031183	AT5G25450.1	86.066	'2.4.3.6'	'Cellular respiration.oxidative phosphorylation.cytochrome c reductase complex.QCR7 component'	cytochrome b-c1 complex subunit 7-2 [Rosa chinensis]	Cytochrome bd ubiquinol oxidase, 14kDa subunit	0.498	0.58	0.639
1009161177	AT3G52730.1	79.167	'2.4.3.8'	'Cellular respiration.oxidative phosphorylation.cytochrome c reductase complex.QCR9 component'	cytochrome b-c1 complex subunit 9 [Ziziphus jujuba]	ubiquinol-cytochrome C reductase UQCRX/QCR9-like family protein	0.625	0.611	0.85
1358179879	AT5G13440.1	72.085	'2.4.3.4'	'Cellular respiration.oxidative phosphorylation.cytochrome c reductase complex.Rieske iron-sulphur component'	putative quinol--cytochrome-c reductase [Rosa chinensis]	Ubiquinol-cytochrome C reductase iron-sulfur subunit	1.655	1.001	1.475
1220047350	AT5G08530.1	92.387	'2.4.1.1.1'	'Cellular respiration.oxidative phosphorylation.NADH dehydrogenase complex.electron input (module N).NQO1 component'	NADH dehydrogenase [ubiquinone] flavoprotein 1, mitochondrial [Prunus avium]	51 kDa subunit of complex I	1.434	1.598	1.307
1366031751	AT2G20360.1	74.129	'2.4.1.4.1.5'	'Cellular respiration.oxidative phosphorylation.NADH dehydrogenase complex.non-core components.alpha subcomplex.NDUFA9 component'	NADH dehydrogenase [ubiquinone] 1 alpha subcomplex subunit 9, mitochondrial [Rosa chinensis]	NAD(P)-binding Rossmann-fold superfamily protein	0.654	0.794	0.732
1219064988	AT3G48680.1	73.106	'2.4.1.4.7'	'Cellular respiration.oxidative phosphorylation.NADH dehydrogenase complex.non-core components.CAL component'	gamma carbonic anhydrase-like 2, mitochondrial [Chenopodium quinoa]	gamma carbonic anhydrase-like 2	0.74	0.973	0.632
128791	ATMG00665.1	94.469	'2.4.1.3.6'	'Cellular respiration.oxidative phosphorylation.NADH dehydrogenase complex.proton translocation (module P).ND5/NQO12 component'	RecName: Full=NADH-ubiquinone oxidoreductase chain 5; AltName: Full=NADH dehydrogenase subunit 5	NADH dehydrogenase 5B	1.974	1.621	1.55
1208524062	AT4G05020.1	70.548	'2.4.2.1.2'	'Cellular respiration.oxidative phosphorylation.alternative NAD(P)H dehydrogenase activities.type-II NAD(P)H dehydrogenase activities.NDB-type NAD(P)H dehydrogenase'	hypothetical protein CDL15_Pgr002787 [Punica granatum]	NAD(P)H dehydrogenase B2	1.609	1.556	1.325
1229763080	AT3G55410.1	85.054	'2.3.4.1'	'Cellular respiration.tricarboxylic acid cycle.2-oxoglutarate dehydrogenase complex.E1 component'	LOW QUALITY PROTEIN: 2-oxoglutarate dehydrogenase, mitochondrial-like [Momordica charantia]	2-oxoglutarate dehydrogenase, E1 component	1.516	1.492	1.378
1365952671	AT5G65750.1	86.961	'2.3.4.1'	'Cellular respiration.tricarboxylic acid cycle.2-oxoglutarate dehydrogenase complex.E1 component'	2-oxoglutarate dehydrogenase, mitochondrial-like [Rosa chinensis]	2-oxoglutarate dehydrogenase, E1 component	1.568	1.597	1.464
30687411	AT4G26910.2	100	'2.3.4.2'	'Cellular respiration.tricarboxylic acid cycle.2-oxoglutarate dehydrogenase complex.E2 component'	Dihydrolipoamide succinyltransferase [Arabidopsis thaliana]	Dihydrolipoamide succinyltransferase	0.569	0.695	0.662
1358178285	AT4G26910.1	65.9	'2.3.4.2'	'Cellular respiration.tricarboxylic acid cycle.2-oxoglutarate dehydrogenase complex.E2 component'	putative dihydrolipoyllysine-residue succinyltransferase [Rosa chinensis]	Dihydrolipoamide succinyltransferase	0.618	0.699	0.692
1279005555	AT2G05710.1	89.157	'2.3.2'	'Cellular respiration.tricarboxylic acid cycle.aconitase'	aconitate hydratase-like [Olea europaea var. sylvestris]	aconitase 3	1.502	1.2	1.181
1365944001	AT2G44350.1	82.839	'2.3.1'	'Cellular respiration.tricarboxylic acid cycle.citrate synthase'	citrate synthase, mitochondrial [Rosa chinensis]	Citrate synthase family protein	1.536	0.962	1.332
1201305516	AT2G13560.1	83.419	'2.3.9'	'Cellular respiration.tricarboxylic acid cycle.mitochondrial NAD-dependent malic enzyme'	Malic oxidoreductase [Macleaya cordata]	NAD-dependent malic enzyme 1	0.929	1.117	1.524
1516527544	AT1G65930.1	97.073	'50.1.1'	'Enzyme classification.EC_1 oxidoreductases.EC_1.1 oxidoreductase acting on CH-OH group of donor'	unnamed protein product [Brassica rapa]	cytosolic NADP+-dependent isocitrate dehydrogenase	1.982	1.328	1.504
1358185198	AT3G56460.1	79.885	'50.1.3'	'Enzyme classification.EC_1 oxidoreductases.EC_1.3 oxidoreductase acting on CH-CH group of donor'	putative NADPH:quinone reductase [Rosa chinensis]	GroES-like zinc-binding alcohol dehydrogenase family protein	1.611	0.977	1.522
1358149657	AT5G09650.1	73.684	'50.3.6'	'Enzyme classification.EC_3 hydrolases.EC_3.6 hydrolase acting on acid anhydride'	putative inorganic diphosphatase [Rosa chinensis]	pyrophosphorylase 6	0.587	0.733	0.677
1139761344	AT4G05160.1	65.138	'35.1'	'not assigned.annotated'	hypothetical protein PRUPE_7G129300 [Prunus persica]	AMP-dependent synthetase and ligase family protein	1.522	1.297	1.462
1353899152	AT4G33070.1	61.776	'35.1'	'not assigned.annotated'	hypothetical protein Pyn_05834 [Prunus yedoensis var. nudiflora]	Thiamine pyrophosphate dependent pyruvate decarboxylase family protein	2.013	1.74	1.652
1238789804	ATCG00490.1	94.328	'1.2.1.1.1'	'Photosynthesis.calvin cycle.ribulose-1,5-bisphosphat carboxylase/oxygenase (RuBisCo) activity.RuBisCo dimer.large subunit'	ribulose 1,5-bisphosphate carboxylase/oxygenase large subunit (chloroplast) [Conyza bonariensis]	ribulose-bisphosphate carboxylases	1.607	1.469	1.28
1109096089	AT3G14940.1	94.731	'1.4.1.1'	'Photosynthesis.CAM/C4 photosynthesis.phosphoenolpyruvate (PEP) carboxylase activity.PEP carboxylase'	PREDICTED: phosphoenolpyruvate carboxylase 3-like [Camelina sativa]	phosphoenolpyruvate carboxylase 3	1.604	1.494	1.788
1365960803	AT1G53310.3	87.177	'1.4.1.1'	'Photosynthesis.CAM/C4 photosynthesis.phosphoenolpyruvate (PEP) carboxylase activity.PEP carboxylase'	phosphoenolpyruvate carboxylase 2 [Rosa chinensis]	phosphoenolpyruvate carboxylase 1	1.492	1.557	1.413
1358151150	AT1G65260.1	76	'1.1.4.3.3'	'Photosynthesis.photophosphorylation.photosystem I.assembly and maintenance.VIPP protein'	hypothetical protein RchiOBHm_Chr6g0285711 [Rosa chinensis]	plastid transcriptionally active 4	0.633	0.784	0.719
1366011877	AT2G35120.1	77.273	'1.3.4.4'	'Photosynthesis.photorespiration.glycine cleavage system.H-protein lipoamide-containing component'	glycine cleavage system H protein 2, mitochondrial [Rosa chinensis]	Single hybrid motif superfamily protein	0.57	0.701	0.695
1279816729	AT2G26080.1	84.19	'1.3.4.1'	'Photosynthesis.photorespiration.glycine cleavage system.P-protein glycine dehydrogenase component'	glycine dehydrogenase (decarboxylating), mitochondrial-like [Cucurbita moschata]	glycine decarboxylase P-protein 2	1.615	1.753	1.582
1338440396	AT1G72330.3	65.805	'35.1'	'not assigned.annotated'	Glycine dehydrogenase (decarboxylating) [Parasponia andersonii]	alanine aminotransferase 2	1.519	1.055	1.345
703160043	AT5G64250.2	79.635	'35.2'	'not assigned.not annotated'	uncharacterized protein LOC21394093 [Morus notabilis]	Aldolase-type TIM barrel family protein	0.62	0.695	0.678
1445379151	AT5G20720.3	75	'26.3.2.4.3'	'External stimuli response.temperature.Hsp (heat-shock-responsive protein) families.Hsp60 family.Hsp20 Hsp60-co-chaperone'	20 kDa chaperonin, chloroplastic, partial [Mucuna pruriens]	chaperonin 20	0.532	0.625	0.579
944076622	AT2G28000.1	82.004	'26.3.2.4.1'	'External stimuli response.temperature.Hsp (heat-shock-responsive protein) families.Hsp60 family.Hsp60 protein'	hypothetical protein BRADI_1g00730v3 [Brachypodium distachyon]	chaperonin-60alpha	0.531	0.68	0.81
1353875789	AT1G13700.1	70.412	'3.10.1.2'	'Carbohydrate metabolism.oxidative pentose phosphate pathway.oxidative phase.6-phosphogluconolactonase'	hypothetical protein Pyn_09737 [Prunus yedoensis var. nudiflora]	6-phosphogluconolactonase 1	0.606	0.595	0.709
1527605147	AT5G24400.1	67.803	'3.10.1.2'	'Carbohydrate metabolism.oxidative pentose phosphate pathway.oxidative phase.6-phosphogluconolactonase'	probable 6-phosphogluconolactonase 4, chloroplastic isoform X1 [Coffea arabica]	NagB/RpiA/CoA transferase-like superfamily protein	0.604	0.722	0.847
1102697829	AT3G42640.1	84.494	'24.1.2.3.1'	'Solute transport.primary active transport.P-type ATPase superfamily.P3 family.AHA P3A-type proton-translocating ATPase'	hypothetical protein TanjilG_10788 [Lupinus angustifolius]	H(+)-ATPase 8	2.19	2.07	1.727
1191710095	AT5G62670.1	93.118	'24.1.2.3.1'	'Solute transport.primary active transport.P-type ATPase superfamily.P3 family.AHA P3A-type proton-translocating ATPase'	ATPase 11, plasma membrane-type isoform X1 [Arachis ipaensis]	H(+)-ATPase 11	2.573	2.146	2.171
1229764761	AT3G47950.1	91.518	'24.1.2.3.1'	'Solute transport.primary active transport.P-type ATPase superfamily.P3 family.AHA P3A-type proton-translocating ATPase'	ATPase 11, plasma membrane-type-like isoform X1 [Momordica charantia]	H(+)-ATPase 4	2.353	2.319	2.102
1358177304	AT1G17260.1	79.245	'24.1.2.3.1'	'Solute transport.primary active transport.P-type ATPase superfamily.P3 family.AHA P3A-type proton-translocating ATPase'	putative proton-exporting ATPase [Rosa chinensis]	autoinhibited H(+)-ATPase isoform 10	2.744	1.91	2.124
1366025185	AT2G24520.1	85.929	'24.1.2.3.1'	'Solute transport.primary active transport.P-type ATPase superfamily.P3 family.AHA P3A-type proton-translocating ATPase'	plasma membrane ATPase 4 [Rosa chinensis]	H(+)-ATPase 5	2.179	1.964	1.765
1270977075	AT1G15690.1	88.381	'24.1.4.1'	'Solute transport.primary active transport.VHP PPase family.VHP1 proton-translocating pyrophosphatase'	Pyrophosphate-energized vacuolar membrane proton pump [Capsicum baccatum]	Inorganic H pyrophosphatase family protein	2.595	1.788	2.173
1347694563	AT1G16780.1	88.442	'24.1.4.2'	'Solute transport.primary active transport.VHP PPase family.VHP2 proton-translocating pyrophosphatase'	hypothetical protein GOBAR_AA25810 [Gossypium barbadense]	Inorganic H pyrophosphatase family protein	2.918	1.391	2.228
				Stress response
1365989005	AT1G23100.1	77.32	'26.3.2.4.2'	'External stimuli response.temperature.Hsp (heat-shock-responsive protein) families.Hsp60 family.Hsp10 Hsp60-co-chaperone'	10 kDa chaperonin, mitochondrial-like [Rosa chinensis]	GroES-like family protein	0.563	0.642	0.693
1445379151	AT5G20720.3	75	'26.3.2.4.3'	'External stimuli response.temperature.Hsp (heat-shock-responsive protein) families.Hsp60 family.Hsp20 Hsp60-co-chaperone'	20 kDa chaperonin, chloroplastic, partial [Mucuna pruriens]	chaperonin 20	0.532	0.625	0.579
944076622	AT2G28000.1	82.004	'26.3.2.4.1'	'External stimuli response.temperature.Hsp (heat-shock-responsive protein) families.Hsp60 family.Hsp60 protein'	hypothetical protein BRADI_1g00730v3 [Brachypodium distachyon]	chaperonin-60alpha	0.531	0.68	0.81
1137196414	AT5G06130.2	79.464	'35.1'	'not assigned.annotated'	hypothetical protein COLO4_29684 [Corchorus olitorius]	chaperone protein dnaJ-related	0.582	0.732	0.713
1516505593	AT1G09080.1	91.393	'26.3.2.3.1'	'External stimuli response.temperature.Hsp (heat-shock-responsive protein) families.Hsp70 family.DnaK protein'	unnamed protein product [Brassica rapa]	Heat shock protein 70 (Hsp 70) family protein	0.802	0.658	1.012
1484815034	AT3G12580.1	75.694	'35.1'	'not assigned.annotated'	heat shock cognate 70 kDa protein-like, partial [Papaver somniferum]	heat shock protein 70	0.498	0.608	0.669
1335245717	AT5G02500.1	91.437	'26.3.2.3.1'	'External stimuli response.temperature.Hsp (heat-shock-responsive protein) families.Hsp70 family.DnaK protein'	heat shock cognate 70 kDa protein 2-like [Trifolium pratense]	heat shock cognate protein 70-1	1.27	1.508	1.583
1315950308	AT5G28540.1	82.473	'26.3.2.3.1'	'External stimuli response.temperature.Hsp (heat-shock-responsive protein) families.Hsp70 family.DnaK protein'	hypothetical protein CUMW_179380 [Citrus unshiu]	heat shock protein 70 (Hsp 70) family protein	0.514	0.01	1.094
951014217	AT1G16030.1	87.037	'26.3.2.3.1'	'External stimuli response.temperature.Hsp (heat-shock-responsive protein) families.Hsp70 family.DnaK protein'	heat shock 70 kDa protein [Vigna radiata var. radiata]	heat shock protein 70B	1.922	1.507	2.685
1315956736	AT1G79930.1	79.176	'26.3.2.3.2'	'External stimuli response.temperature.Hsp (heat-shock-responsive protein) families.Hsp70 family.Hsp110 protein'	hypothetical protein CUMW_132640 [Citrus unshiu]	heat shock protein 91	1.622	1.518	1.432
462013	AT4G24190.1	82.338	'26.3.2.2.1'	'External stimuli response.temperature.Hsp (heat-shock-responsive protein) families.Hsp90 family.Hsp90 protein'	RecName: Full=Endoplasmin homolog; AltName: Full=Glucose-regulated protein 94 homolog; Short=GRP-94 homolog; Flags: Precursor	Chaperone protein htpG family protein	0.643	0.728	0.783
1358159806	AT2G29500.1	68.182	'26.3.2.5.1'	'External stimuli response.temperature.Hsp (heat-shock-responsive protein) families.sHsp (small heat-shock-responsive protein) families.class-C-I protein'	putative small heat shock protein HSP20 [Rosa chinensis]	HSP20-like chaperones superfamily protein	0.415	0.61	0.668
1365939234	AT1G53540.1	70.253	'26.3.2.5.1'	'External stimuli response.temperature.Hsp (heat-shock-responsive protein) families.sHsp (small heat-shock-responsive protein) families.class-C-I protein'	17.8 kDa class I heat shock protein-like [Rosa chinensis]	HSP20-like chaperones superfamily protein	0.395	0.509	0.66
1227908879	AT5G12020.1	66.038	'26.3.2.5.2'	'External stimuli response.temperature.Hsp (heat-shock-responsive protein) families.sHsp (small heat-shock-responsive protein) families.class-C-II protein'	17.1 kDa class II heat shock protein-like [Carica papaya]	17.6 kDa class II heat shock protein	0.423	0.691	0.696
1358143692	AT4G25200.1	50.218	'26.3.2.5.8'	'External stimuli response.temperature.Hsp (heat-shock-responsive protein) families.sHsp (small heat-shock-responsive protein) families.class-M-I protein'	putative small heat shock protein HSP20 [Rosa chinensis]	mitochondrion-localized small heat shock protein 23.6	0.587	0.751	0.604
1366040702	AT4G22670.1	75.887	'35.1'	'not assigned.annotated'	FAM10 family protein At4g22670 isoform X1 [Rosa chinensis]	HSP70-interacting protein 1	0.527	0.648	0.697
1445377349	AT5G55200.1	54.487	'35.1'	'not assigned.annotated'	grpE, partial [Mucuna pruriens]	Co-chaperone GrpE family protein	0.549	0.688	0.617
1347720385	AT5G17710.2	69.828	'35.2'	'not assigned.not annotated'	hypothetical protein GOBAR_AA04007 [Gossypium barbadense]	Co-chaperone GrpE family protein	0.488	0.716	0.625
1358185935	AT5G53400.1	57.84	'35.1'	'not assigned.annotated'	putative HSP20-like chaperone [Rosa chinensis]	HSP20-like chaperones superfamily protein	0.617	0.717	0.743
1142834000	AT2G20560.1	75.429	'35.1'	'not assigned.annotated'	HSP40/DnaJ peptide-binding protein [Zea mays]	DNAJ heat shock family protein	0.647	0.766	0.89
672160595	AT2G26890.1	74.022	'35.1'	'not assigned.annotated'	dnaJ homolog subfamily C GRV2 [Phoenix dactylifera]	DNAJ heat shock N-terminal domain-containing protein	1.683	1.568	1.368
1271191131	AT5G09590.1	84.164	'7.11.2.2.5'	'Coenzyme metabolism.iron-sulfur cluster assembly machineries.mitochondrial ISC system.transfer phase.HSCA chaperone component'	Heat shock 70 kDa protein, mitochondrial [Capsicum chinense]	mitochondrial HSO70 2	1.513	1.238	1.434
1382343521	AT2G16600.1	85.161	'18.13.5.1'	'Protein modification.protein folding and quality control.protein folding catalyst activities.Cyclophilin protein folding catalyst'	cyclophilin 1, partial [Geissaspis descampsii]	rotamase CYP 3	1.488	1.265	1.578
1389809877	AT3G56070.2	86.628	'18.13.5.1'	'Protein modification.protein folding and quality control.protein folding catalyst activities.Cyclophilin protein folding catalyst'	peptidyl-prolyl cis-trans isomerase CYP19-3 [Cynara cardunculus var. scolymus]	rotamase cyclophilin 2	1.613	1.486	1.291
1366011586	AT1G55260.1	43.548	'21.4.1.1.2.4'	'Cell wall.cell wall proteins.hydroxyproline-rich glycoproteins.arabinogalactan proteins (AGPs).glycoproteins.xylogen-type arabinogalactan protein'	protein YLS3-like [Rosa chinensis]	Bifunctional inhibitor/lipid-transfer protein/seed storage 2S albumin superfamily protein	0.627	0.537	0.902
1365963378	AT3G07660.1	50.334	'35.1'	'not assigned.annotated'	mucin-12 isoform X1 [Rosa chinensis]	Kinase-related protein of unknown function (DUF1296)	0.634	0.772	0.789
1471979997	#N/A	#N/A	'35.2'	'not assigned.not annotated'	hypothetical protein MtrunA17_Chr6g0471181 [Medicago truncatula]	#N/A	0.59	0.697	0.664
1365979812	AT3G51810.1	54.777	'35.1'	'not assigned.annotated'	carrot ABA-induced in somatic embryos 3 [Rosa chinensis]	Stress induced protein	0.948	0.505	0.652
1358168602	AT3G53990.1	70.253	'35.2'	'not assigned.not annotated'	putative universal stress protein A [Rosa chinensis]	Adenine nucleotide alpha hydrolases-like superfamily protein	0.486	0.539	0.604
1484675488	AT3G52950.2	72.064	'35.1'	'not assigned.annotated'	CBS domain-containing protein CBSCBSPB3-like [Papaver somniferum]	CBS / octicosapeptide/Phox/Bemp1 (PB1) domains-containing protein	1.506	1.134	1.235
747089796	AT4G36910.1	72.251	'35.1'	'not assigned.annotated'	CBS domain-containing protein CBSX1, chloroplastic [Sesamum indicum]	Cystathionine beta-synthase (CBS) family protein	0.597	0.739	0.581
1365949308	AT1G01470.1	62.252	'35.1'	'not assigned.annotated'	desiccation protectant protein Lea14 homolog [Rosa chinensis]	Late embryogenesis abundant protein	0.885	0.551	1.061
1227941997	AT2G44060.2	75.159	'35.2'	'not assigned.not annotated'	desiccation-related protein At2g46140 [Carica papaya]	Late embryogenesis abundant protein, group 2	0.697	0.627	0.645
1366042711	#N/A	#N/A	'35.2'	'not assigned.not annotated'	uncharacterized protein LOC112177709 [Rosa chinensis]	#N/A	1.436	1.632	1.417
1365949070	AT1G63220.1	57.937	'35.1'	'not assigned.annotated'	elicitor-responsive protein 3-like [Rosa chinensis]	Calcium-dependent lipid-binding (CaLB domain) family protein	0.83	0.607	0.869
1273153668	AT5G58070.1	75.269	'35.1'	'not assigned.annotated'	hypothetical protein AQUCO_03500055v1 [Aquilegia coerulea]	temperature-induced lipocalin	0.598	0.608	0.647
1365940473	#N/A	#N/A	'35.2'	'not assigned.not annotated'	heavy metal-associated isoprenylated plant protein 39 [Rosa chinensis]	#N/A	0.428	0.614	0.615
1162527529	#N/A	#N/A	'35.2'	'not assigned.not annotated'	heavy metal-associated isoprenylated plant protein 39 isoform X1 [Prunus persica]	#N/A	0.621	0.636	0.723
1334286652	#N/A	#N/A	'35.2'	'not assigned.not annotated'	hypothetical protein POPTR_015G144200 [Populus trichocarpa]	#N/A	0.483	0.659	0.618
1358166949	AT5G23190.1	73.814	'21.9.1.3'	'Cell wall.cutin and suberin.cuticular lipid formation.very-long-chain fatty acyl omega-hydroxylase'	putative alkane 1-monooxygenase [Rosa chinensis]	cytochrome P450, family 86, subfamily B, polypeptide 1	1.725	1.659	1.482
1204928578	AT2G40890.1	78.895	'21.6.1.2'	'Cell wall.lignin.monolignol synthesis.coumarate 3-hydroxylase (C3H)'	LOW QUALITY PROTEIN: cytochrome P450 98A2 [Herrania umbratica]	cytochrome P450, family 98, subfamily A, polypeptide 3	2.465	2.099	1.876
1358155395	AT5G36110.1	46	'50.1.13'	'Enzyme classification.EC_1 oxidoreductases.EC_1.14 oxidoreductase acting on paired donor with incorporation or reduction of molecular oxygen'	putative cytochrome P450 [Rosa chinensis]	cytochrome P450, family 716, subfamily A, polypeptide 1	1.388	1.563	1.21
1358149031	AT2G16060.1	79.245	'35.1'	'not assigned.annotated'	hypothetical protein RchiOBHm_Chr6g0262171 [Rosa chinensis]	hemoglobin 1	0.767	0.575	0.897
1220033559	AT3G11050.1	76.419	'25.4.5.1'	'Nutrient uptake.iron uptake.iron storage.non-haem ferritin'	ferritin-3, chloroplastic-like [Prunus avium]	ferritin 2	0.546	0.608	0.462
1365978962	AT5G01600.1	77.114	'25.4.5.1'	'Nutrient uptake.iron uptake.iron storage.non-haem ferritin'	ferritin, chloroplastic [Rosa chinensis]	ferretin 1	0.681	0.628	0.53
695271602	AT2G40300.1	77.632	'25.4.5.1'	'Nutrient uptake.iron uptake.iron storage.non-haem ferritin'	ferritin-4, chloroplastic-like [Pyrus x bretschneideri]	ferritin 4	0.655	0.695	0.614
1358156802	#N/A	#N/A	'35.2'	'not assigned.not annotated'	hypothetical protein RchiOBHm_Chr5g0033741 [Rosa chinensis]	#N/A	0.658	0.757	0.867
1130842851	AT1G77700.1	70.196	'19.4.6.1'	'Protein degradation.peptide tagging.Ubiquitin-fold-modifier (UFM)-anchor addition.UFM ubiquitin-fold protein'	Thaumatin domain-containing protein/Ufm1 domain-containing protein [Cephalotus follicularis]	Pathogenesis-related thaumatin superfamily protein	0.466	0.514	0.591
537361073	AT2G01530.1	37.5	'35.1'	'not assigned.annotated'	MLP-like protein 28-like [Fragaria vesca]	MLP-like protein 329	1.084	0.613	0.868
480312159	AT1G23740.1	70.382	'35.1'	'not assigned.annotated'	Chain A, Ripening-induced protein	Oxidoreductase, zinc-binding dehydrogenase family protein	0.641	0.589	0.686
1358163627	#N/A	#N/A	'35.1'	'not assigned.annotated'	putative START-like domain, Bet v I type allergen [Rosa chinensis]	#N/A	0.642	0.776	0.792
1358164856	#N/A	#N/A	'35.1'	'not assigned.annotated'	putative START-like domain, Bet v I type allergen [Rosa chinensis]	#N/A	1.059	0.934	0.598
1365992225	#N/A	#N/A	'35.1'	'not assigned.annotated'	major allergen Pru av 1-like [Rosa chinensis]	#N/A	0.644	0.726	0.716
1365992318	#N/A	#N/A	'35.1'	'not assigned.annotated'	major allergen Pru ar 1-like [Rosa chinensis]	#N/A	0.605	0.772	0.722
1394298083	#N/A	#N/A	'35.1'	'not assigned.annotated'	Fra a 1 allergen [Fragaria x ananassa]	#N/A	0.63	0.877	0.807
1366049667	AT1G35620.1	63.133	'18.4.1.3'	'Protein modification.disulfide bond formation.endoplasmic reticulum.protein disulfide isomerase (PDI8)'	protein disulfide-isomerase 5-2 [Rosa chinensis]	PDI-like 5-2	1.538	1.531	1.749
1109269159	AT1G04980.1	74.134	'18.4.1.2'	'Protein modification.disulfide bond formation.endoplasmic reticulum.protein disulfide isomerase (PDI-M)'	PREDICTED: protein disulfide isomerase-like 2-3 [Ipomoea nil]	PDI-like 2-2	1.258	1.588	1.176
75331870	AT2G47470.1	74.545	'35.1'	'not assigned.annotated'	RecName: Full=Protein disulfide isomerase-like 2-2; Short=OsPDIL2-2; AltName: Full=Protein disulfide isomerase-like 4-2; Short=OsPDIL4-2; Flags: Precursor	thioredoxin family protein	0.606	0.64	1.273
1366029520	AT3G25580.1	78.302	'35.1'	'not assigned.annotated'	thioredoxin domain-containing protein 9 homolog [Rosa chinensis]	Thioredoxin superfamily protein	0.608	0.746	0.656
703094962	AT1G21750.1	66.736	'50.5.3'	'Enzyme classification.EC_5 isomerases.EC_5.3 intramolecular oxidoreductase'	protein disulfide-isomerase [Morus notabilis]	PDI-like 1-1	0.618	0.546	0.638
1366011817	AT5G60640.1	68.217	'50.5.3'	'Enzyme classification.EC_5 isomerases.EC_5.3 intramolecular oxidoreductase'	protein disulfide isomerase-like 1-4 [Rosa chinensis]	PDI-like 1-4	0.648	0.712	0.873
1358168932	AT5G02790.1	70.614	'18.12.1.3'	'Protein modification.S-glutathionylation and deglutathionylation.glutathione S-transferase activities.class lambda'	putative glutathione transferase [Rosa chinensis]	Glutathione S-transferase family protein	0.571	0.612	0.613
1365961825	AT2G30860.1	69.712	'18.12.1.5'	'Protein modification.S-glutathionylation and deglutathionylation.glutathione S-transferase activities.class phi'	glutathione S-transferase F9-like [Rosa chinensis]	glutathione S-transferase PHI 9	0.782	0.86	0.585
1358151840	AT2G47730.1	62.201	'18.12.1.5'	'Protein modification.S-glutathionylation and deglutathionylation.glutathione S-transferase activities.class phi'	putative glutathione transferase [Rosa chinensis]	glutathione S-transferase phi 8	0.744	0.632	0.906
1366009419	AT1G78380.1	73.611	'18.12.1.4'	'Protein modification.S-glutathionylation and deglutathionylation.glutathione S-transferase activities.class tau'	probable glutathione S-transferase [Rosa chinensis]	glutathione S-transferase TAU 19	1.516	0.844	1.319
1365939709	AT3G09270.1	48.815	'18.12.1.4'	'Protein modification.S-glutathionylation and deglutathionylation.glutathione S-transferase activities.class tau'	probable glutathione S-transferase [Rosa chinensis]	glutathione S-transferase TAU 8	0.578	0.733	0.609
1365981793	AT2G41680.1	78.879	'10.5.2'	'Redox homeostasis.chloroplast redox homeostasis.NADPH-dependent thioredoxin reductase'	NADPH-dependent thioredoxin reductase 3 [Rosa chinensis]	NADPH-dependent thioredoxin reductase C	1.549	1.451	1.227
1344060315	AT3G17880.1	65.354	'10.6.1'	'Redox homeostasis.cytosol/mitochondrion/nucleus redox homeostasis.H-type thioredoxin'	TPR repeat-containing thioredoxin TDX [Quercus suber]	tetraticopeptide domain-containing thioredoxin	0.657	0.723	0.843
1219127413	AT1G60420.1	58.451	'10.6.3'	'Redox homeostasis.cytosol/mitochondrion/nucleus redox homeostasis.nucleoredoxin'	probable nucleoredoxin 1 [Chenopodium quinoa]	DC1 domain-containing protein	1.507	1.451	1.312
1334319843	AT1G08830.2	88.158	'10.2.2.3'	'Redox homeostasis.enzymatic reactive oxygen species scavengers.superoxide dismutase activities.copper/zinc superoxide dismutase'	hypothetical protein POPTR_005G044400 [Populus trichocarpa]	copper/zinc superoxide dismutase 1	0.781	0.645	0.81
1394875013	AT3G10920.1	73.932	'10.2.2.2'	'Redox homeostasis.enzymatic reactive oxygen species scavengers.superoxide dismutase activities.manganese superoxide dismutase'	Superoxide dismutase [Mn] 3.1, mitochondrial [Zea mays]	manganese superoxide dismutase 1	0.679	0.642	0.626
1484719458	AT1G07890.8	76	'10.4.1.1'	'Redox homeostasis.hydrogen peroxide removal.ascorbate-glutathione cycle.ascorbate peroxidase (APX)'	L-ascorbate peroxidase, cytosolic-like [Papaver somniferum]	ascorbate peroxidase 1	0.628	0.664	0.688
1366027412	AT1G77490.1	79.275	'10.4.1.1'	'Redox homeostasis.hydrogen peroxide removal.ascorbate-glutathione cycle.ascorbate peroxidase (APX)'	probable L-ascorbate peroxidase 6, chloroplastic/mitochondrial isoform X1 [Rosa chinensis]	thylakoidal ascorbate peroxidase	0.829	0.611	0.954
1358184533	AT1G75270.1	71.698	'10.4.1.3'	'Redox homeostasis.hydrogen peroxide removal.ascorbate-glutathione cycle.dehydroascorbate reductase (DHAR)'	putative glutathione dehydrogenase (ascorbate) [Rosa chinensis]	dehydroascorbate reductase 2	0.866	0.509	1.148
1366049869	AT4G11600.1	86.628	'10.4.2'	'Redox homeostasis.hydrogen peroxide removal.glutathione peroxidase'	probable phospholipid hydroperoxide glutathione peroxidase [Rosa chinensis]	glutathione peroxidase 6	0.793	0.608	0.784
1220042695	AT1G65980.1	82.099	'10.4.3.2'	'Redox homeostasis.hydrogen peroxide removal.peroxiredoxin activities.type-2 peroxiredoxin (PrxII)'	peroxiredoxin-2B [Prunus avium]	thioredoxin-dependent peroxidase 1	0.746	0.56	0.832
1358164280	AT3G06050.1	78.607	'10.4.3.2'	'Redox homeostasis.hydrogen peroxide removal.peroxiredoxin activities.type-2 peroxiredoxin (PrxII)'	putative peroxidase [Rosa chinensis]	peroxiredoxin IIF	0.623	0.68	0.746
1220063156	AT3G15660.2	69.412	'35.1'	'not assigned.annotated'	monothiol glutaredoxin-S15, mitochondrial-like isoform X1 [Prunus avium]	glutaredoxin 4	0.606	0.583	0.734
1365977845	AT3G02720.1	75.648	'2.1.3.3'	'Cellular respiration.glycolysis.methylglyoxal degradation.GLY-III glutathione-independent glyoxalase'	protein DJ-1 homolog D-like [Rosa chinensis]	Class I glutamine amidotransferase-like superfamily protein	1.538	1.359	1.451
731431994	AT1G53280.1	69.905	'35.1'	'not assigned.annotated'	PREDICTED: protein DJ-1 homolog B [Vitis vinifera]	Class I glutamine amidotransferase-like superfamily protein	1.551	1.241	1.128
1150121264	AT3G48000.1	73.039	'50.1.2'	'Enzyme classification.EC_1 oxidoreductases.EC_1.2 oxidoreductase acting on aldehyde or oxo group of donor'	aldehyde dehydrogenase family 2 member B4, mitochondrial-like [Cajanus cajan]	aldehyde dehydrogenase 2B4	1.321	1.446	1.518
1358172558	AT1G54100.2	80.677	'50.1.2'	'Enzyme classification.EC_1 oxidoreductases.EC_1.2 oxidoreductase acting on aldehyde or oxo group of donor'	Aldehyde dehydrogenase family 7 member A1 [Rosa chinensis]	aldehyde dehydrogenase 7B4	1.509	1.248	1.445
1366011043	AT4G27270.1	92.157	'35.1'	'not assigned.annotated'	probable NAD(P)H dehydrogenase (quinone) FQR1-like 1 [Rosa chinensis]	Quinone reductase family protein	0.699	0.704	0.623
1366000536	AT5G54500.1	87.255	'35.1'	'not assigned.annotated'	NAD(P)H dehydrogenase (quinone) FQR1-like [Rosa chinensis]	flavodoxin-like quinone reductase 1	0.594	0.6	0.562
1269986725	AT1G54870.1	78.799	'35.1'	'not assigned.annotated'	NADPH-dependent aldehyde reductase 1, chloroplastic [Durio zibethinus]	NAD(P)-binding Rossmann-fold superfamily protein	1.667	1.106	1.062
1365962722	AT5G16970.1	70.262	'50.1.3'	'Enzyme classification.EC_1 oxidoreductases.EC_1.3 oxidoreductase acting on CH-CH group of donor'	2-alkenal reductase (NADP(+)-dependent)-like [Rosa chinensis]	alkenal reductase	0.698	1.005	0.508
1353888110	AT1G59960.1	58.466	'50.1.1'	'Enzyme classification.EC_1 oxidoreductases.EC_1.1 oxidoreductase acting on CH-OH group of donor'	non-functional NADPH-dependent codeinone reductase 2 [Prunus yedoensis var. nudiflora]	NAD(P)-linked oxidoreductase superfamily protein	0.693	0.65	0.659
1358173021	AT3G51000.1	61.442	'35.2'	'not assigned.not annotated'	putative soluble epoxide hydrolase [Rosa chinensis]	alpha/beta-Hydrolases superfamily protein	0.64	0.788	0.694
				Amino acid metabolism
1358141910	AT5G08100.1	77.429	'4.1.2.1.2'	'Amino acid metabolism.biosynthesis.aspartate family.asparagine.L-asparaginase'	putative beta-aspartyl-peptidase [Rosa chinensis]	N-terminal nucleophile aminohydrolases (Ntn hydrolases) superfamily protein	0.589	0.988	0.702
1366030463	AT4G19710.2	76.407	'4.1.2.2.4'	'Amino acid metabolism.biosynthesis.aspartate family.aspartate-derived amino acids.bifunctional homoserine dehydrogenase and aspartate kinase'	bifunctional aspartokinase/homoserine dehydrogenase 1, chloroplastic-like isoform X1 [Rosa chinensis]	aspartate kinase-homoserine dehydrogenase ii	1.656	1.314	1.297
1220060640	AT1G64660.1	75.806	4.1.2.2.8.2'	'Amino acid metabolism.biosynthesis.aspartate family.aspartate-derived amino acids.isoleucine.methionine gamma-lyase'	methionine gamma-lyase [Prunus avium]	methionine gamma-lyase	1.537	1.431	1.294
1130841651	AT5G17920.2	88.889	'4.1.2.2.6.2.1'	'Amino acid metabolism.biosynthesis.aspartate family.aspartate-derived amino acids.methionine.L-homocysteine S-methyltransferase activities.cobalamine-independent methionine synthase'	Meth_synt_2 domain-containing protein/Meth_synt_1 domain-containing protein [Cephalotus follicularis]	Cobalamin-independent synthase family protein	1.556	1.372	1.213
1371537863	AT4G14710.2	80	'4.1.2.2.6.4.5'	'Amino acid metabolism.biosynthesis.aspartate family.aspartate-derived amino acids.methionine.salvage pathway.acireductone dioxygenase'	1,2-dihydroxy-3-keto-5-methylthiopentene dioxygenase [Actinidia chinensis var. chinensis]	RmlC-like cupins superfamily protein	0.605	0.65	0.691
1366039804	AT1G29900.1	81.949	'4.1.1.1.2.1.1'	'Amino acid metabolism.biosynthesis.glutamate family.glutamate-derived amino acids.arginine.carbamoyl phosphate synthetase dimer.large subunit'	carbamoyl-phosphate synthase large chain, chloroplastic-like [Rosa chinensis]	carbamoyl phosphate synthetase B	1.663	1.615	1.477
1389791464	AT3G27740.1	78.554	'4.1.1.1.2.1.2'	'Amino acid metabolism.biosynthesis.glutamate family.glutamate-derived amino acids.arginine.carbamoyl phosphate synthetase dimer.small subunit'	carbamoyl-phosphate synthase small chain, chloroplastic [Cynara cardunculus var. scolymus]	carbamoyl phosphate synthetase A	1.592	1.131	1.447
1343969254	AT2G02010.1	74.704	'4.1.1.1.3.1'	'Amino acid metabolism.biosynthesis.glutamate family.glutamate-derived amino acids.gamma-aminobutyrate (GABA).glutamate decarboxylase'	glutamate decarboxylase-like [Quercus suber]	glutamate decarboxylase 4	1.715	1.639	1.457
1358175115	AT5G63620.1	82.574	'35.1'	'not assigned.annotated'	putative succinate-semialdehyde dehydrogenase (acetylating) [Rosa chinensis]	GroES-like zinc-binding alcohol dehydrogenase family protein	1.633	1.376	1.381
1365953496	AT3G55610.1	76.503	'4.1.1.1.4.1.1'	'Amino acid metabolism.biosynthesis.glutamate family.glutamate-derived amino acids.proline.main pathway.pyrroline-5-carboxylate synthetase'	delta-1-pyrroline-5-carboxylate synthase isoform X1 [Rosa chinensis]	delta 1-pyrroline-5-carboxylate synthase 2	1.536	0.984	2.099
1365951832	AT1G48850.1	79.953	'4.1.5.1.6'	'Amino acid metabolism.biosynthesis.shikimate family.shikimate pathway.chorismate synthase'	chorismate synthase, chloroplastic isoform X1 [Rosa chinensis]	chorismate synthase, putative / 5-enolpyruvylshikimate-3-phosphate phospholyase, putative	1.541	1.482	1.099
1220063345	AT1G80360.1	71.827	'4.2.8.1'	'Amino acid metabolism.degradation.aromatic amino acid.aromatic-amino-acid aminotransferase'	aromatic aminotransferase ISS1 [Prunus avium]	Pyridoxal phosphate (PLP)-dependent transferases superfamily protein	1.682	1.431	1.485
1220089792	AT4G34030.1	76.15	'4.2.7.5.1.2'	'Amino acid metabolism.degradation.branched-chain amino acid.leucine.methylcrotonoyl-CoA carboxylase complex.beta subunit'	methylcrotonoyl-CoA carboxylase beta chain, mitochondrial [Prunus avium]	3-methylcrotonyl-CoA carboxylase	1.732	1.747	1.304
1365963051	AT5G39410.1	72.973	'35.1'	'not assigned.annotated'	probable mitochondrial saccharopine dehydrogenase-like oxidoreductase At5g39410 [Rosa chinensis]	Saccharopine dehydrogenase	1.785	1.336	1.543
1365961025	AT4G33150.2	71.429	'4.2.4.1'	'Amino acid metabolism.degradation.lysine.bifunctional lysine ketoglutarate reductase and saccharopine dehydrogenase'	alpha-aminoadipic semialdehyde synthase isoform X1 [Rosa chinensis]	lysine-ketoglutarate reductase/saccharopine dehydrogenase bifunctional enzyme	1.543	1.51	1.479
				Coenzyme metabolism
1216973378	AT4G03240.1	70	'7.11.2.1.3'	'Coenzyme metabolism.iron-sulfur cluster assembly machineries.mitochondrial ISC system.assembly phase.frataxin component'	uncharacterized protein LOC110667038 isoform X1 [Hevea brasiliensis]	frataxin homolog	0.599	0.658	0.622
1227923584	AT2G23420.1	84.079	'7.9.2.2'	'Coenzyme metabolism.NAD/NADP biosynthesis.Preiss-Handler salvage pathway.nicotinate phosphoribosyltransferase'	nicotinate phosphoribosyltransferase 2 [Carica papaya]	nicotinate phosphoribosyltransferase 2	1.389	1.658	1.162
302811839	AT4G13940.1	91.134	'7.3.2'	'Coenzyme metabolism.S-adenosyl methionine (SAM) cycle.S-adenosyl homocysteine hydrolase'	adenosylhomocysteinase 1 [Selaginella moellendorffii]	S-adenosyl-L-homocysteine hydrolase	1.461	1.516	1.397
1431747232	AT4G01850.2	92.857	'7.3.1'	'Coenzyme metabolism.S-adenosyl methionine (SAM) cycle.S-adenosyl methionine synthetase'	S-adenosylmethionine synthase 1 [Arachis hypogaea]	S-adenosylmethionine synthetase 2	0.4	0.844	0.653
75290374	AT3G17390.1	90.076	'7.3.1'	'Coenzyme metabolism.S-adenosyl methionine (SAM) cycle.S-adenosyl methionine synthetase'	RecName: Full=S-adenosylmethionine synthase 2; Short=AdoMet synthase 2; AltName: Full=Methionine adenosyltransferase 2; Short=MAT 2	S-adenosylmethionine synthetase family protein	0.986	1.506	0.875
Nucleotide metabolism
1358154544	AT5G46070.1	62.696	'35.2'	'not assigned.not annotated'	putative guanylate-binding protein [Rosa chinensis]	Guanylate-binding family protein	1.655	1.504	1.703
1204907221	AT4G09320.1	82.432	'6.3.3'	'Nucleotide metabolism.deoxynucleotide metabolism.nucleoside diphosphate kinase'	nucleoside diphosphate kinase B-like isoform X1 [Herrania umbratica]	Nucleoside diphosphate kinase family protein	0.543	0.512	0.716
1358174799	AT2G21790.1	86.275	'6.3.1.1'	'Nucleotide metabolism.deoxynucleotide metabolism.ribonucleoside-diphosphate reductase dimer.large subunit'	putative ribonucleoside-diphosphate reductase [Rosa chinensis]	ribonucleotide reductase 1	1.599	1.456	1.222
1350273954	AT4G34890.1	77.405	'6.1.2.4'	'Nucleotide metabolism.purines.catabolism.xanthine dehydrogenase'	xanthine dehydrogenase 1 [Morus notabilis]	xanthine dehydrogenase 1	1.519	1.404	1.241
1216277273	AT2G38280.2	79.627	'6.1.4.4.1'	'Nucleotide metabolism.purines.salvage pathway.AMP deaminase activities.membrane-associated AMP deaminase'	AMP deaminase-like isoform X1 [Manihot esculenta]	AMP deaminase, putative / myoadenylate deaminase, putative	1.563	1.382	1.326
				Lipid metabolism
1191658692	AT1G76690.1	80.654	'50.1.3'	'Enzyme classification.EC_1 oxidoreductases.EC_1.3 oxidoreductase acting on CH-CH group of donor'	putative 12-oxophytodienoate reductase 2 [Helianthus annuus]	12-oxophytodienoate reductase 2	0.734	0.745	0.623
1358144683	AT3G03480.1	47.007	'50.2.3'	'Enzyme classification.EC_2 transferases.EC_2.3 acyltransferase'	putative alcohol O-acetyltransferase [Rosa chinensis]	acetyl CoA:(Z)-3-hexen-1-ol acetyltransferase	1.612	1.454	1.441
565497864	AT1G36180.1	87.405	'5.1.4.1'	'Lipid metabolism.fatty acid synthesis.acetyl-CoA carboxylation.monomeric acetyl-CoA carboxylase'	acetyl-CoA carboxylase 1 isoform X1 [Capsella rubella]	acetyl-CoA carboxylase 2	2.202	2.308	1.975
1358147026	AT1G36160.2	81.291	'5.1.4.1'	'Lipid metabolism.fatty acid synthesis.acetyl-CoA carboxylation.monomeric acetyl-CoA carboxylase'	putative ligase [Rosa chinensis]	acetyl-CoA carboxylase 1	1.807	1.652	1.53
1344010602	AT5G35360.1	85.227	'5.1.4.2.4'	'Lipid metabolism.fatty acid synthesis.acetyl-CoA carboxylation.polymeric acetyl-CoA carboxylase complex.biotin carboxylase subunit'	biotin carboxylase 1, chloroplastic-like isoform X2 [Quercus suber]	acetyl Co-enzyme a carboxylase biotin carboxylase subunit	1.614	1.065	1.353
1353884713	AT5G49460.1	93.092	'5.1.1.2.2'	'Lipid metabolism.fatty acid synthesis.citrate shuttle.ATP-dependent citrate lyase complex.beta chain'	ATP-citrate synthase beta chain protein 2 [Prunus yedoensis var. nudiflora]	ATP citrate lyase subunit B 2	1.471	1.584	1.485
1220065901	AT5G25880.1	82.957	'5.1.1.4'	'Lipid metabolism.fatty acid synthesis.citrate shuttle.cytosolic NADP-dependent malic enzyme'	NADP-dependent malic enzyme isoform X1 [Prunus avium]	NADP-malic enzyme 3	1.563	1.089	1.479
1173122268	AT2G05990.2	72.237	'5.1.5.5'	'Lipid metabolism.fatty acid synthesis.plastidial Type II fatty acid synthase (ptFAS) system.enoyl-ACP reductase'	enoyl-[acyl-carrier-protein] reductase [NADH], chloroplastic isoform X2 [Amborella trichopoda]	NAD(P)-binding Rossmann-fold superfamily protein	0.677	0.83	0.617
1193736281	AT1G12640.1	72.511	'5.2.3.3'	'Lipid metabolism.glycerolipid synthesis.phosphatidylcholine.acyl-CoA:lysophosphatidylcholine acyltransferase'	lysophospholipid acyltransferase 1-like [Arachis duranensis]	MBOAT (membrane bound O-acyl transferase) family protein	2.548	1.909	2.229
1358162272	AT5G55240.1	69.388	'5.9.3'	'Lipid metabolism.lipid bodies-associated activities.caleosin'	putative plant seed peroxygenase [Rosa chinensis]	ARABIDOPSIS THALIANA PEROXYGENASE 2	1.692	0.979	1.114
1366034139	AT4G10020.1	69.774	'5.9.4'	'Lipid metabolism.lipid bodies-associated activities.steroleosin'	11-beta-hydroxysteroid dehydrogenase-like 5 isoform X1 [Rosa chinensis]	hydroxysteroid dehydrogenase 5	1.839	1.14	1.316
1009140196	AT2G33150.1	87.257	'5.7.3.2.3'	'Lipid metabolism.lipid degradation.fatty acid degradation.core beta-oxidation.KAT 3-ketoacyl-CoA thiolase'	3-ketoacyl-CoA thiolase 2, peroxisomal [Ziziphus jujuba]	peroxisomal 3-ketoacyl-CoA thiolase 3	1.348	1.647	1.163
1365993250	AT3G06860.1	78.069	'5.7.3.2.2'	'Lipid metabolism.lipid degradation.fatty acid degradation.core beta-oxidation.MFP multifunctional enzyme'	peroxisomal fatty acid beta-oxidation multifunctional protein MFP2 isoform X1 [Rosa chinensis]	multifunctional protein 2	1.592	1.288	1.32
1365958186	AT4G29010.1	74.861	'5.7.3.2.2'	'Lipid metabolism.lipid degradation.fatty acid degradation.core beta-oxidation.MFP multifunctional enzyme'	peroxisomal fatty acid beta-oxidation multifunctional protein AIM1 [Rosa chinensis]	Enoyl-CoA hydratase/isomerase family	1.434	1.097	1.503
1271041436	AT1G31480.1	51.389	'5.7.2.1.2'	'Lipid metabolism.lipid degradation.phospholipase activities.phospholipase A1 activities.PA-PLA1-type phospholipase A1'	Phospholipase SGR2 [Capsicum baccatum]	shoot gravitropism 2 (SGR2)	1.741	1.498	1.524
1220039708	AT3G08510.2	71.622	'5.7.2.3.2'	'Lipid metabolism.lipid degradation.phospholipase activities.phospholipase C activities.PI-PLC-type phospholipase C'	phosphoinositide phospholipase C 2-like isoform X2 [Prunus avium]	phospholipase C 2	1.644	1.575	1.415
1365959724	AT3G15730.1	79.728	'5.7.2.4.1'	'Lipid metabolism.lipid degradation.phospholipase activities.phospholipase D activities.PLD-alpha-type phospholipase D'	LOW QUALITY PROTEIN: phospholipase D alpha 1 [Rosa chinensis]	phospholipase D alpha 1	1.68	1.53	1.351
1217022281	AT1G52570.1	70.064	'5.7.2.4.1'	'Lipid metabolism.lipid degradation.phospholipase activities.phospholipase D activities.PLD-alpha-type phospholipase D'	phospholipase D alpha 1-like [Hevea brasiliensis]	phospholipase D alpha 2	1.743	2.056	1.311
1358172832	AT4G35790.2	71.114	'5.7.2.4.3'	'Lipid metabolism.lipid degradation.phospholipase activities.phospholipase D activities.PLD-delta-type phospholipase D'	putative phospholipase D [Rosa chinensis]	phospholipase D delta	1.431	1.538	1.255
1358152805	AT1G20330.1	86.197	'5.5.1.1'	'Lipid metabolism.phytosterols.campesterol synthesis.sterol C-24 methyltransferase'	putative methyltransferase [Rosa chinensis]	sterol methyltransferase 2	1.519	1.431	1.513
1353881046	AT3G07020.1	71.148	'5.5.2.4.1'	'Lipid metabolism.phytosterols.phytosterol conjugation.phytosterol glycosylation.UDP-glucose:sterol glucosyltransferase'	sterol 3-beta-glucosyltransferase UGT80A2 [Prunus yedoensis var. nudiflora]	UDP-Glycosyltransferase superfamily protein	1.553	1.583	1.284
1358179319	AT5G14930.2	36.034	'35.1'	'not assigned.annotated'	putative carboxylesterase [Rosa chinensis]	senescence-associated gene 101	1.614	1.438	1.298
1271215696	AT1G31812.1	73.864	'35.1'	'not assigned.annotated'	Acyl-CoA-binding protein [Capsicum chinense]	acyl-CoA-binding protein 6	0.478	0.512	0.627
1365985147	AT5G17380.1	78.723	'35.1'	'not assigned.annotated'	2-hydroxyacyl-CoA lyase [Rosa chinensis]	Thiamine pyrophosphate dependent pyruvate decarboxylase family protein	1.534	1.452	1.283
1204883245	AT5G48370.2	80.734	'35.2'	'not assigned.not annotated'	acyl-coenzyme A thioesterase 9, mitochondrial [Herrania umbratica]	Thioesterase/thiol ester dehydrase-isomerase superfamily protein	1.537	1.143	1.322
1365937059	AT3G45140.1	60.932	'11.7.1.2'	'Phytohormones.jasmonic acid.synthesis.13-lipoxygenase'	linoleate 13S-lipoxygenase 2-1, chloroplastic-like isoform X1 [Rosa chinensis]	lipoxygenase 2	2.085	2.002	1.666
				RNA biosynthesis
1358171833	AT3G42170.1	66.156	'35.1'	'not assigned.annotated'	putative transcription factor/ chromatin remodeling BED-type(Zn) family [Rosa chinensis]	BED zinc finger ;hAT family dimerisation domain	1.566	1.593	1.44
1269881896	AT3G58680.1	71.779	'35.1'	'not assigned.annotated'	multiprotein-bridging factor 1b isoform X1 [Durio zibethinus]	multiprotein bridging factor 1B	0.618	0.675	0.769
1358175683	AT2G42680.1	82.394	'35.1'	'not assigned.annotated'	putative transcription factor Lambda-DB family [Rosa chinensis]	multiprotein bridging factor 1A	0.619	0.683	0.686
1366019702	AT2G25970.1	55.605	'35.2'	'not assigned.not annotated'	far upstream element-binding protein 1 [Rosa chinensis]	KH domain-containing protein	0.549	0.676	0.749
802752574	AT4G28300.1	52.962	'35.2'	'not assigned.not annotated'	mediator of RNA polymerase II transcription subunit 15 isoform X1 [Jatropha curcas]	Protein of unknown function (DUF1421)	1.975	0.706	1.246
1516539049	AT3G53020.1	92.414	'17.1.1.1.25'	'Protein biosynthesis.cytosolic ribosome.large subunit (LSU).LSU proteome component.RPL24 component'	unnamed protein product, partial [Brassica rapa]	Ribosomal protein L24e family protein	0.588	0.846	0.802
1109224022	AT2G36620.1	83.439	'17.1.1.1.25'	'Protein biosynthesis.cytosolic ribosome.large subunit (LSU).LSU proteome component.RPL24 component'	PREDICTED: 60S ribosomal protein L24-like [Ipomoea nil]	ribosomal protein L24	0.645	0.757	1.004
1315943524	AT1G17880.1	84.768	'18.13.3.2'	'Protein modification.protein folding and quality control.NAC ribosome-associated chaperone complex.beta subunit'	hypothetical protein CUMW_230090 [Citrus unshiu]	basic transcription factor 3	0.512	0.606	0.675
1358149174	AT1G11760.1	70.667	'15.3.6.3.1'	'RNA biosynthesis.RNA polymerase II-dependent transcription.MEDIATOR transcription co-activator complex.tail module.MED2/MED29/MED32 component'	putative mediator of RNA polymerase II transcription subunit 32 [Rosa chinensis]	MED32; Has 41 Blast hits to 40 proteins in 14 species: Archae - 0; Bacteria - 0; Metazoa - 0; Fungi - 0; Plants - 41; Viruses - 0; Other Eukaryotes - 0 (source: NCBI BLink).	0.478	0.843	0.859
1162577924	AT1G43700.1	49.138	'15.7.4.1'	'RNA biosynthesis.transcriptional activation.bZIP superfamily.bZIP transcription factor'	transcription factor VIP1 [Prunus persica]	VIRE2-interacting protein 1	0.657	0.896	0.735
				RNA processing
1338454714	AT3G07810.1	64.329	'35.1'	'not assigned.annotated'	Splicing factor-like protein [Trema orientale]	RNA-binding (RRM/RBD/RNP motifs) family protein	0.602	0.69	0.717
1216299679	AT1G26110.1	57.831	'35.1'	'not assigned.annotated'	protein decapping 5-like [Manihot esculenta]	decapping 5	0.582	0.642	0.667
1139771463	AT4G17720.1	72.491	'35.1'	'not assigned.annotated'	hypothetical protein PRUPE_5G029900 [Prunus persica]	RNA-binding (RRM/RBD/RNP motifs) family protein	0.613	0.751	0.757
1365966548	AT2G43970.1	49.206	'35.1'	'not assigned.annotated'	la-related protein 6B isoform X1 [Rosa chinensis]	RNA-binding protein	0.81	0.634	0.874
1366008632	AT3G13224.2	69.806	'35.1'	'not assigned.annotated'	heterogeneous nuclear ribonucleoprotein 1 [Rosa chinensis]	RNA-binding (RRM/RBD/RNP motifs) family protein	0.628	0.755	0.702
1358182935	AT4G17520.1	45.813	'35.1'	'not assigned.annotated'	putative hyaluronan/mRNA-binding protein [Rosa chinensis]	Hyaluronan / mRNA binding family	0.579	0.644	0.659
1229794701	AT3G20390.1	81.022	'35.1'	'not assigned.annotated'	reactive Intermediate Deaminase A, chloroplastic [Momordica charantia]	endoribonuclease L-PSP family protein	0.546	0.518	0.985
1358162247	AT2G33410.1	57.009	'35.1'	'not assigned.annotated'	putative DAZ-associated protein 1, RNA recognition motif 2 [Rosa chinensis]	RNA-binding (RRM/RBD/RNP motifs) family protein	0.54	0.63	0.68
1365961784	AT1G54170.1	47.95	'35.1'	'not assigned.annotated'	polyadenylate-binding protein-interacting protein 3-like isoform X1 [Rosa chinensis]	CTC-interacting domain 3	0.65	0.862	0.786
1366052277	AT1G32790.1	71.207	'35.1'	'not assigned.annotated'	polyadenylate-binding protein-interacting protein 11-like [Rosa chinensis]	CTC-interacting domain 11	1.564	1.337	0.882
1366028742	AT4G39260.3	77.778	'35.1'	'not assigned.annotated'	glycine-rich RNA-binding protein-like [Rosa chinensis]	cold, circadian rhythm, and RNA binding 1	0.502	0.567	0.673
1365964077	AT3G07810.2	66.734	'35.1'	'not assigned.annotated'	heterogeneous nuclear ribonucleoprotein 1 isoform X1 [Rosa chinensis]	RNA-binding (RRM/RBD/RNP motifs) family protein	0.602	0.701	0.661
1365964297	AT2G34160.1	80	'35.1'	'not assigned.annotated'	uncharacterized protein At2g34160-like [Rosa chinensis]	Alba DNA/RNA-binding protein	0.492	0.453	0.627
1366013933	AT5G59950.1	59.35	'16.9.1.1.2'	'RNA processing.messenger ribonucleoprotein particle (mRNP).mRNP export.TREX/THO mRNP trafficking complex.ALY/Tho4 mRNA-binding adaptor component'	THO complex subunit 4A [Rosa chinensis]	RNA-binding (RRM/RBD/RNP motifs) family protein	0.656	0.615	0.736
1130835018	AT5G07350.1	73.112	'16.9.3.1'	'RNA processing.messenger ribonucleoprotein particle (mRNP).stress granule.TSN ribonuclease'	SNase domain-containing protein/TUDOR domain-containing protein [Cephalotus follicularis]	TUDOR-SN protein 1	1.567	1.531	1.286
1365944995	AT1G02080.2	63.325	'16.8.3.1.2.3'	'RNA processing.RNA decay.deadenylation-dependent mechanism.mRNA deadenylation.CCR4-NOT complex.NOT1 component'	CCR4-NOT transcription complex subunit 1 isoform X1 [Rosa chinensis]	transcription regulators	2.076	1.431	1.325
1365979680	AT5G27120.1	76.77	'16.7.7.5.3'	'RNA processing.RNA modification.rRNA/tRNA methylation.C/D small nucleolar ribonucleoprotein (snoRNP) rRNA methylation complex.Nop58 snoRNP scaffold component'	probable nucleolar protein 5-2 [Rosa chinensis]	NOP56-like pre RNA processing ribonucleoprotein	1.246	1.403	1.931
1365967866	AT5G20160.1	89.063	'16.7.7.5.4'	'RNA processing.RNA modification.rRNA/tRNA methylation.C/D small nucleolar ribonucleoprotein (snoRNP) rRNA methylation complex.Snu13 component'	NHP2-like protein 1 [Rosa chinensis]	Ribosomal protein L7Ae/L30e/S12e/Gadd45 family protein	0.814	0.64	0.978
1365968018	AT2G22400.1	61.683	'16.7.7.13'	'RNA processing.RNA modification.rRNA/tRNA methylation.TRM4 tRNA cytidine-methyltransferase'	multisite-specific tRNA:(cytosine-C(5))-methyltransferase-like [Rosa chinensis]	S-adenosyl-L-methionine-dependent methyltransferases superfamily protein	2.558	2.185	1.273
1333106813	AT3G61860.1	73.828	'16.4.6.3'	'RNA processing.RNA splicing.spliceosome-associated non-snRNP factors.RS31/40/41 splicing factor'	serine/arginine-rich splicing factor RS31-like isoform X1 [Cucurbita pepo subsp. pepo]	RNA-binding (RRM/RBD/RNP motifs) family protein	0.897	0.631	0.862
1162517982	AT1G04510.1	72.031	'16.4.5.1.4'	'RNA processing.RNA splicing.spliceosome-associated non-snRNP MOS4-associated complex (MAC).core components.MAC3 component'	pre-mRNA-processing factor 19 [Prunus persica]	MOS4-associated complex 3A	1.525	1.153	1.241
1373930209	AT3G62840.2	88.785	'16.4.2.3'	'RNA processing.RNA splicing.U1/U2/U4/U5-associated Sm accessory ribonucleoprotein complex.Sm-D2 component'	small nuclear ribonucleoprotein Sm D2-like [Physcomitrella patens]	Small nuclear ribonucleoprotein family protein	0.644	0.782	0.796
1009124274	AT4G30330.1	94.318	'16.4.2.5'	'RNA processing.RNA splicing.U1/U2/U4/U5-associated Sm accessory ribonucleoprotein complex.Sm-E component'	small nuclear ribonucleoprotein E-like [Ziziphus jujuba]	Small nuclear ribonucleoprotein family protein	0.57	0.659	0.724
1012246277	AT3G55200.1	88.797	'16.4.1.2.4.3'	'RNA processing.RNA splicing.U2-type-intron-specific major spliceosome.U2 small nuclear ribonucleoprotein particle (snRNP).splicing factor 3B complex.SF3B3 component'	spliceosome-associated protein 130 A [Arachis duranensis]	Cleavage and polyadenylation specificity factor (CPSF) A subunit protein	1.673	1.216	1.445
1365986023	AT1G09760.1	81.07	'16.4.1.2.1'	'RNA processing.RNA splicing.U2-type-intron-specific major spliceosome.U2 small nuclear ribonucleoprotein particle (snRNP).U2A snRNP component'	U2 small nuclear ribonucleoprotein A' isoform X1 [Rosa chinensis]	U2 small nuclear ribonucleoprotein A	0.571	0.691	0.646
1111055203	AT1G80070.1	96.179	'16.4.1.4.4'	'RNA processing.RNA splicing.U2-type-intron-specific major spliceosome.U5 small nuclear ribonucleoprotein particle (snRNP).PRPF8/SUS2 protein component'	PREDICTED: pre-mRNA-processing-splicing factor 8A-like [Nicotiana attenuata]	Pre-mRNA-processing-splicing factor	2.176	1.678	1.974
1220074012	AT1G06220.1	85.743	'16.4.1.4.2'	'RNA processing.RNA splicing.U2-type-intron-specific major spliceosome.U5 small nuclear ribonucleoprotein particle (snRNP).SNU114/U5-116kDa snRNP component'	110 kDa U5 small nuclear ribonucleoprotein component CLO [Prunus avium]	Ribosomal protein S5/Elongation factor G/III/V family protein	1.759	1.045	1.468
1366010089	AT5G08290.1	96.479	'16.4.1.4.1'	'RNA processing.RNA splicing.U2-type-intron-specific major spliceosome.U5 small nuclear ribonucleoprotein particle (snRNP).U5-15kDa/YLS8 snRNP component'	thioredoxin-like protein YLS8 [Rosa chinensis]	mRNA splicing factor, thioredoxin-like U5 snRNP	0.679	0.655	0.737
				Protein synthesis
1365988636	AT3G52140.1	69.368	'35.1'	'not assigned.annotated'	clustered mitochondria protein [Rosa chinensis]	tetratricopeptide repeat (TPR)-containing protein	1.644	1.434	1.35
1137215785	AT3G12915.2	66.002	'35.1'	'not assigned.annotated'	hypothetical protein COLO4_22682 [Corchorus olitorius]	Ribosomal protein S5/Elongation factor G/III/V family protein	1.783	1.752	1.492
1358185853	AT5G53330.1	51.029	'35.2'	'not assigned.not annotated'	hypothetical protein RchiOBHm_Chr1g0379961 [Rosa chinensis]	Ubiquitin-associated/translation elongation factor EF1B protein	0.623	0.836	0.702
1365990910	AT1G50200.1	78.601	'17.2.1'	'Protein biosynthesis.aminoacyl-tRNA synthetase activities.alanine-tRNA ligase'	alanine--tRNA ligase [Rosa chinensis]	Alanyl-tRNA synthetase	1.507	1.435	1.367
1358156359	AT5G56680.1	73.776	'17.2.3'	'Protein biosynthesis.aminoacyl-tRNA synthetase activities.asparagine-tRNA ligase'	putative asparagine--tRNA ligase [Rosa chinensis]	Class II aminoacyl-tRNA and biotin synthetases superfamily protein	1.426	1.296	1.575
1358168086	AT5G26710.1	71.944	'17.2.7'	'Protein biosynthesis.aminoacyl-tRNA synthetase activities.glutamate-tRNA ligase'	putative glutamate--tRNA ligase [Rosa chinensis]	Glutamyl/glutaminyl-tRNA synthetase, class Ic	1.676	1.654	1.638
1358149484	AT1G25350.1	74.625	'17.2.6'	'Protein biosynthesis.aminoacyl-tRNA synthetase activities.glutamine-tRNA ligase'	putative glutamine--tRNA ligase [Rosa chinensis]	glutamine-tRNA ligase, putative / glutaminyl-tRNA synthetase, putative / GlnRS, putative	1.365	1.55	1.266
1130847476	AT1G29880.1	80.952	'17.2.9'	'Protein biosynthesis.aminoacyl-tRNA synthetase activities.glycine-tRNA ligase'	WHEP-TRS domain-containing protein/tRNA-synt_2b domain-containing protein/HGTP_anticodon domain-containing protein [Cephalotus follicularis]	glycyl-tRNA synthetase / glycine--tRNA ligase	2.077	1.637	1.234
1366020936	AT3G02760.1	59.361	'17.2.10'	'Protein biosynthesis.aminoacyl-tRNA synthetase activities.histidine-tRNA ligase'	histidine--tRNA ligase, cytoplasmic [Rosa chinensis]	Class II aaRS and biotin synthetases superfamily protein	1.541	1.307	1.495
1365996750	AT4G10320.1	76.054	'17.2.11'	'Protein biosynthesis.aminoacyl-tRNA synthetase activities.isoleucine-tRNA ligase'	isoleucine--tRNA ligase, cytoplasmic [Rosa chinensis]	tRNA synthetase class I (I, L, M and V) family protein	1.618	1.57	1.458
1365937840	AT1G09620.1	73.941	'17.2.12'	'Protein biosynthesis.aminoacyl-tRNA synthetase activities.leucine-tRNA ligase'	leucine--tRNA ligase, cytoplasmic-like isoform X1 [Rosa chinensis]	ATP binding;leucine-tRNA ligases;aminoacyl-tRNA ligases;nucleotide binding;ATP binding;aminoacyl-tRNA ligases	1.785	1.597	1.703
1358163997	AT4G13780.1	76.971	'17.2.14'	'Protein biosynthesis.aminoacyl-tRNA synthetase activities.methionine-tRNA ligase'	putative methionine--tRNA ligase [Rosa chinensis]	methionine--tRNA ligase, putative / methionyl-tRNA synthetase, putative / MetRS, putative	1.526	1.463	1.463
1338479819	AT3G62120.2	85.4	'17.2.17'	'Protein biosynthesis.aminoacyl-tRNA synthetase activities.proline-tRNA ligase'	Proline-tRNA ligase, class IIa, archaeal-type [Trema orientale]	Class II aaRS and biotin synthetases superfamily protein	1.549	1.286	1.282
802788007	AT5G26830.1	78.963	'17.2.19'	'Protein biosynthesis.aminoacyl-tRNA synthetase activities.threonine-tRNA ligase'	threonine--tRNA ligase, mitochondrial 1 [Jatropha curcas]	Threonyl-tRNA synthetase	1.576	1.606	1.393
1358185549	AT1G14610.1	68.652	'17.2.22'	'Protein biosynthesis.aminoacyl-tRNA synthetase activities.valine-tRNA ligase'	putative valine--tRNA ligase [Rosa chinensis]	valyl-tRNA synthetase / valine--tRNA ligase (VALRS)	1.845	1.818	1.66
1365991440	AT3G16810.1	59.748	'17.1.1.2.16.3'	'Protein biosynthesis.cytosolic ribosome.large subunit (LSU).LSU processome component.ITS2 rRNA removal.APUM24 rRNA processing factor'	pumilio homolog 24 [Rosa chinensis]	pumilio 24	1.443	1.515	1.457
1344128683	AT2G40800.1	70.53	'17.1.1.1.9'	'Protein biosynthesis.cytosolic ribosome.large subunit (LSU).LSU proteome component.RPL10 component'	hypothetical protein GOBAR_DD01924 [Gossypium barbadense]	unknown protein; BEST Arabidopsis thaliana protein match is: unknown protein (TAIR:AT3G56430.1); Has 43 Blast hits to 43 proteins in 15 species: Archae - 0; Bacteria - 0; Metazoa - 0; Fungi - 0; Plants - 41; Viruses - 0; Other Eukaryotes - 2 (source: NCBI BLink).	1.987	1.633	1.696
1201318994	AT2G37190.1	87.952	'17.1.1.1.12'	'Protein biosynthesis.cytosolic ribosome.large subunit (LSU).LSU proteome component.RPL12 component'	Ribosomal protein L11 [Macleaya cordata]	Ribosomal protein L11 family protein	0.6	0.767	0.737
1358186173	AT3G49010.3	79.058	'17.1.1.1.13'	'Protein biosynthesis.cytosolic ribosome.large subunit (LSU).LSU proteome component.RPL13 component'	putative ribosomal protein L13e [Rosa chinensis]	breast basic conserved 1	0.624	0.769	0.74
1353901610	AT2G20450.1	85.075	'17.1.1.1.15'	'Protein biosynthesis.cytosolic ribosome.large subunit (LSU).LSU proteome component.RPL14 component'	60S ribosomal protein L14-1 [Prunus yedoensis var. nudiflora]	Ribosomal protein L14	0.582	0.676	0.665
1516530494	AT2G37270.2	91.818	'35.1'	'not assigned.annotated'	unnamed protein product [Brassica rapa]	ribosomal protein 5B	0.412	0.772	0.4
1366026148	AT4G27090.1	84.733	'17.1.1.1.15'	'Protein biosynthesis.cytosolic ribosome.large subunit (LSU).LSU proteome component.RPL14 component'	60S ribosomal protein L14-2-like [Rosa chinensis]	Ribosomal protein L14	0.577	0.746	0.669
1366041655	AT4G16720.1	87.745	'17.1.1.1.16'	'Protein biosynthesis.cytosolic ribosome.large subunit (LSU).LSU proteome component.RPL15 component'	60S ribosomal protein L15-1 [Rosa chinensis]	Ribosomal protein L23/L15e family protein	1.994	1.82	2.329
1371496225	AT3G05560.3	86.508	'17.1.1.1.22'	'Protein biosynthesis.cytosolic ribosome.large subunit (LSU).LSU proteome component.RPL22 component'	60S ribosomal protein like [Actinidia chinensis var. chinensis]	Ribosomal L22e protein family	0.545	0.621	0.731
1137209090	AT3G49910.1	87.671	'17.1.1.1.26'	'Protein biosynthesis.cytosolic ribosome.large subunit (LSU).LSU proteome component.RPL26 component'	Ribosomal protein L26/L24P, eukaryotic/archaeal [Corchorus capsularis]	Translation protein SH3-like family protein	0.721	0.627	0.963
1365988609	AT1G70600.1	90.411	'17.1.1.1.28'	'Protein biosynthesis.cytosolic ribosome.large subunit (LSU).LSU proteome component.RPL27a component'	60S ribosomal protein L27a-3 [Rosa chinensis]	Ribosomal protein L18e/L15 superfamily protein	0.424	0.576	0.861
1347676307	AT5G56710.1	70.248	'17.1.1.1.32'	'Protein biosynthesis.cytosolic ribosome.large subunit (LSU).LSU proteome component.RPL31 component'	hypothetical protein GOBAR_AA39238 [Gossypium barbadense]	Ribosomal protein L31e family protein	0.555	0.756	0.752
1173154342	AT4G18100.1	72.34	'17.1.1.1.33'	'Protein biosynthesis.cytosolic ribosome.large subunit (LSU).LSU proteome component.RPL32 component'	60S ribosomal protein L32-1-like, partial [Amborella trichopoda]	Ribosomal protein L32e	0.552	0.728	0.949
1365996575	AT1G26880.1	93.277	'17.1.1.1.34'	'Protein biosynthesis.cytosolic ribosome.large subunit (LSU).LSU proteome component.RPL34 component'	60S ribosomal protein L34-1-like [Rosa chinensis]	Ribosomal protein L34e superfamily protein	0.652	0.862	0.783
1269906333	AT2G39390.1	89.431	'17.1.1.1.35'	'Protein biosynthesis.cytosolic ribosome.large subunit (LSU).LSU proteome component.RPL35 component'	60S ribosomal protein L35-like [Durio zibethinus]	Ribosomal L29 family protein	0.649	0.679	0.646
1408182149	AT3G25520.1	80.412	'17.1.1.1.3'	'Protein biosynthesis.cytosolic ribosome.large subunit (LSU).LSU proteome component.RPL5 component'	hypothetical protein DM860_012061 [Cuscuta australis]	ribosomal protein L5	0.644	0.68	0.819
1338408537	AT1G74050.1	84.549	'17.1.1.1.4'	'Protein biosynthesis.cytosolic ribosome.large subunit (LSU).LSU proteome component.RPL6 component'	60S Ribosomal protein [Parasponia andersonii]	Ribosomal protein L6 family protein	0.659	0.75	0.814
1279836988	AT3G62870.1	74.324	'17.1.1.1.6'	'Protein biosynthesis.cytosolic ribosome.large subunit (LSU).LSU proteome component.RPL7a component'	60S ribosomal protein L7a-2 isoform X1 [Cucurbita moschata]	Ribosomal protein L7Ae/L30e/S12e/Gadd45 family protein	0.646	0.855	0.833
729309718	AT1G33140.1	87.629	'17.1.1.1.8'	'Protein biosynthesis.cytosolic ribosome.large subunit (LSU).LSU proteome component.RPL9 component'	PREDICTED: 60S ribosomal protein L9-1-like [Tarenaya hassleriana]	Ribosomal protein L6 family	0.646	1.152	0.74
1365953887	AT2G40010.1	82.019	'17.1.1.1.45'	'Protein biosynthesis.cytosolic ribosome.large subunit (LSU).LSU proteome component.RPP0 component'	60S acidic ribosomal protein P0 [Rosa chinensis]	Ribosomal protein L10 family protein	0.611	0.749	0.7
1358169348	AT3G44590.1	66.071	'17.1.1.1.47'	'Protein biosynthesis.cytosolic ribosome.large subunit (LSU).LSU proteome component.RPP2 component'	putative ribosomal protein L12 family [Rosa chinensis]	60S acidic ribosomal protein family	0.557	0.754	0.754
1408180483	AT4G00100.1	91.391	'17.1.2.1.14'	'Protein biosynthesis.cytosolic ribosome.small subunit (SSU).SSU proteome.RPS13 component'	hypothetical protein DM860_006701 [Cuscuta australis]	ribosomal protein S13A	0.6	0.639	0.693
1338622642	AT5G09500.1	94.079	'17.1.2.1.16'	'Protein biosynthesis.cytosolic ribosome.small subunit (SSU).SSU proteome.RPS15 component'	40S ribosomal protein S15-5 [Capsella rubella]	Ribosomal protein S19 family protein	0.618	0.664	0.72
1208528619	AT3G04650.1	66.392	'17.1.2.1.16'	'Protein biosynthesis.cytosolic ribosome.small subunit (SSU).SSU proteome.RPS15 component'	hypothetical protein CDL15_Pgr001627 [Punica granatum]	FAD/NAD(P)-binding oxidoreductase family protein	0.537	0.608	0.696
1109198457	AT5G04800.4	80.137	'17.1.2.1.19'	'Protein biosynthesis.cytosolic ribosome.small subunit (SSU).SSU proteome.RPS17 component'	PREDICTED: 40S ribosomal protein S17-like [Ipomoea nil]	Ribosomal S17 family protein	0.504	0.696	0.599
1358164162	AT4G09800.1	96.053	'17.1.2.1.20'	'Protein biosynthesis.cytosolic ribosome.small subunit (SSU).SSU proteome.RPS18 component'	putative ribosomal protein S13 [Rosa chinensis]	S18 ribosomal protein	0.602	0.684	0.808
769816742	AT5G61170.1	83.333	'17.1.2.1.21'	'Protein biosynthesis.cytosolic ribosome.small subunit (SSU).SSU proteome.RPS19 component'	40S ribosomal protein S19-3 [Amborella trichopoda]	Ribosomal protein S19e family protein	0.637	0.835	0.772
1353903530	AT5G28060.1	87.218	'17.1.2.1.25'	'Protein biosynthesis.cytosolic ribosome.small subunit (SSU).SSU proteome.RPS24 component'	40S ribosomal protein S24-1 [Prunus yedoensis var. nudiflora]	Ribosomal protein S24e family protein	0.414	0.61	0.804
1365986311	AT1G48830.2	82.723	'17.1.2.1.8'	'Protein biosynthesis.cytosolic ribosome.small subunit (SSU).SSU proteome.RPS7 component'	40S ribosomal protein S7 [Rosa chinensis]	Ribosomal protein S7e family protein	0.555	0.749	0.67
1358164481	AT5G12110.1	72.368	'17.4.2.1'	'Protein biosynthesis.translation elongation.eEF1B eEF1A-GDP-recycling complex.eEF1B-beta/-delta component'	putative translation elongation factor EF1B/ribosomal protein S6 [Rosa chinensis]	Glutathione S-transferase, C-terminal-like;Translation elongation factor EF1B/ribosomal protein S6	0.608	0.716	0.704
1352867972	AT2G18110.1	81.746	'17.4.2.1'	'Protein biosynthesis.translation elongation.eEF1B eEF1A-GDP-recycling complex.eEF1B-beta/-delta component'	elongation factor 1-delta 2 [Prunus yedoensis var. nudiflora]	Translation elongation factor EF1B/ribosomal protein S6 family protein	0.349	0.844	0.632
1130856079	AT1G56070.1	92.883	'17.4.3'	'Protein biosynthesis.translation elongation.eEF2 mRNA-translocation factor'	GTP_EFTU domain-containing protein/EFG_C domain-containing protein/GTP_EFTU_D2 domain-containing protein/EFG_IV domain-containing protein [Cephalotus follicularis]	Ribosomal protein S5/Elongation factor G/III/V family protein	1.38	1.633	1.335
1340423652	AT1G54270.1	92.754	'17.3.2.1'	'Protein biosynthesis.translation initiation.mRNA loading.eIF4A mRNA unwinding factor'	eukaryotic initiation factor 4A-15-like [Lactuca sativa]	eif4a-2	1.315	1.518	1.072
1130836885	AT4G27130.1	86.726	'17.3.1.1'	'Protein biosynthesis.translation initiation.pre-initiation complex (PIC).eIF1 PIC assembly factor'	SUI1 domain-containing protein [Cephalotus follicularis]	Translation initiation factor SUI1 family protein	0.578	0.647	0.654
1418094729	#N/A	#N/A	'35.1'	'not assigned.annotated'	elongation factor 1-alpha, partial [Peltophorum dubium]	#N/A	1.463	1.624	0.989
1358164754	AT1G04170.1	90.538	'17.3.1.3.4'	'Protein biosynthesis.translation initiation.pre-initiation complex (PIC).eIF2 Met-tRNA binding factor complex.eIF2-gamma component'	putative protein-synthesizing GTPase [Rosa chinensis]	eukaryotic translation initiation factor 2 gamma subunit	1.598	1.494	1.268
1365980955	AT1G64790.1	72.498	'17.3.1.3.2.2'	'Protein biosynthesis.translation initiation.pre-initiation complex (PIC).eIF2 Met-tRNA binding factor complex.phosphorylation of eIF2-alpha.GCN1 kinase co-activator (ILITHYIA)'	protein ILITYHIA [Rosa chinensis]	ILITYHIA	1.608	1.387	1.327
1365977968	AT4G11420.1	72.267	'17.3.1.6.1'	'Protein biosynthesis.translation initiation.pre-initiation complex (PIC).eIF3 mRNA-to-PIC binding complex.eIF3a component'	eukaryotic translation initiation factor 3 subunit A [Rosa chinensis]	eukaryotic translation initiation factor 3A	1.633	1.366	1.379
567914087	AT4G20980.4	80.623	'17.3.1.6.4'	'Protein biosynthesis.translation initiation.pre-initiation complex (PIC).eIF3 mRNA-to-PIC binding complex.eIF3d component'	eukaryotic translation initiation factor 3 subunit D [Citrus clementina]	Eukaryotic translation initiation factor 3 subunit 7 (eIF-3)	0.768	0.63	0.674
802797226	AT3G11400.1	77.431	'17.3.1.6.7'	'Protein biosynthesis.translation initiation.pre-initiation complex (PIC).eIF3 mRNA-to-PIC binding complex.eIF3g component'	eukaryotic translation initiation factor 3 subunit G [Jatropha curcas]	eukaryotic translation initiation factor 3G1	0.579	0.604	0.713
1358172616	AT4G33250.1	79.372	'17.3.1.6.11'	'Protein biosynthesis.translation initiation.pre-initiation complex (PIC).eIF3 mRNA-to-PIC binding complex.eIF3k component'	putative eukaryotic translation initiation factor 3 subunit K [Rosa chinensis]	eukaryotic translation initiation factor 3K	0.979	0.632	1.055
1366020902	AT4G38710.2	50.236	'35.1'	'not assigned.annotated'	eukaryotic translation initiation factor 4B3 isoform X1 [Rosa chinensis]	glycine-rich protein	0.622	0.726	0.81
1358153010	AT5G25757.1	85.714	'17.3.1.6.12'	'Protein biosynthesis.translation initiation.pre-initiation complex (PIC).eIF3 mRNA-to-PIC binding complex.eIF3l component'	putative translation initiation factor 3 complex subunit L [Rosa chinensis]	RNA polymerase I-associated factor PAF67	2.36	1.395	1.86
				Protein modification
1366026467	AT4G34270.1	69.31	'35.1'	'not assigned.annotated'	TIP41-like protein [Rosa chinensis]	TIP41-like family protein	1.713	1.384	1.418
1366049667	AT1G35620.1	63.133	'18.4.1.3'	'Protein modification.disulfide bond formation.endoplasmic reticulum.protein disulfide isomerase (PDI8)'	protein disulfide-isomerase 5-2 [Rosa chinensis]	PDI-like 5-2	1.538	1.531	1.749
1109269159	AT1G04980.1	74.134	'18.4.1.2'	'Protein modification.disulfide bond formation.endoplasmic reticulum.protein disulfide isomerase (PDI-M)'	PREDICTED: protein disulfide isomerase-like 2-3 [Ipomoea nil]	PDI-like 2-2	1.258	1.588	1.176
703094962	AT1G21750.1	66.736	'50.5.3'	'Enzyme classification.EC_5 isomerases.EC_5.3 intramolecular oxidoreductase'	protein disulfide-isomerase [Morus notabilis]	PDI-like 1-1	0.618	0.546	0.638
1366011817	AT5G60640.1	68.217	'50.5.3'	'Enzyme classification.EC_5 isomerases.EC_5.3 intramolecular oxidoreductase'	protein disulfide isomerase-like 1-4 [Rosa chinensis]	PDI-like 1-4	0.648	0.712	0.873
1365964225	AT1G51590.1	77.128	'18.1.6.3'	'Protein modification.N-linked glycosylation.complex N-glycan maturation.class-I alpha-mannosidase I'	mannosyl-oligosaccharide 1,2-alpha-mannosidase MNS1 [Rosa chinensis]	alpha-mannosidase 1	1.628	1.429	1.467
1358151342	AT4G21150.3	65.593	'18.1.5.6'	'Protein modification.N-linked glycosylation.oligosaccharyl transferase (OST) complex.HAP6 component'	putative dolichyl-diphosphooligosaccharide--protein glycotransferase [Rosa chinensis]	ribophorin II (RPN2) family protein	1.508	1.376	1.298
1358184323	AT2G01720.1	69.414	'18.1.5.1'	'Protein modification.N-linked glycosylation.oligosaccharyl transferase (OST) complex.OST1 component'	putative dolichyl-diphosphooligosaccharide--protein glycotransferase [Rosa chinensis]	Ribophorin I	1.323	2.754	0.656
1358143098	AT1G64040.1	85.625	'18.10.1.1.1'	'Protein modification.dephosphorylation.serine/threonine protein phosphatase superfamily.PPP Fe-Zn-dependent phosphatase families.PP1 phosphatase'	putative protein-serine/threonine phosphatase [Rosa chinensis]	type one serine/threonine protein phosphatase 3	1.741	1.524	1.263
1365972212	#N/A	#N/A	'35.2'	'not assigned.not annotated'	uncharacterized protein LOC112190077 [Rosa chinensis]	#N/A	0.646	1.057	0.745
1139791834	AT5G52200.1	51.872	'35.1'	'not assigned.annotated'	hypothetical protein PRUPE_2G292500 [Prunus persica]	phosphoprotein phosphatase inhibitors	0.465	0.649	0.742
1358168058	#N/A	#N/A	'35.2'	'not assigned.not annotated'	hypothetical protein RchiOBHm_Chr3g0458711 [Rosa chinensis]	#N/A	0.858	0.964	0.631
1358155585	AT2G35050.1	70.082	'18.8.1.30'	'Protein modification.phosphorylation.TKL kinase superfamily.MAP3K-RAF kinase'	putative protein kinase TKL-Pl-6 family [Rosa chinensis]	Protein kinase superfamily protein with octicosapeptide/Phox/Bem1p domain	1.616	1.332	1.26
1102691933	AT1G71220.2	67.972	'18.8.1.23'	'Protein modification.phosphorylation.TKL kinase superfamily.RKF3 kinase'	hypothetical protein TanjilG_08945 [Lupinus angustifolius]	UDP-glucose:glycoprotein glucosyltransferases;transferases, transferring hexosyl groups;transferases, transferring glycosyl groups	1.832	1.866	1.515
1365991037	AT1G09020.1	70.528	'27.3.1.4'	'Multi-process regulation.SnRK1 metabolic regulator system.SnRK1 kinase complex.betagamma regulatory subunit'	sucrose nonfermenting 4-like protein isoform X1 [Rosa chinensis]	homolog of yeast sucrose nonfermenting 4	1.651	1.313	1.458
1315942001	AT1G49340.1	74.112	'50.2.7'	'Enzyme classification.EC_2 transferases.EC_2.7 transferase transferring phosphorus-containing group'	hypothetical protein CUMW_241100 [Citrus unshiu]	Phosphatidylinositol 3- and 4-kinase family protein	1.441	1.561	1.002
1279794328	AT5G13850.1	74.519	'18.13.3.1'	'Protein modification.protein folding and quality control.NAC ribosome-associated chaperone complex.alpha subunit'	nascent polypeptide-associated complex subunit alpha-like protein 1 [Cucurbita moschata]	nascent polypeptide-associated complex subunit alpha-like protein 3	0.414	0.518	0.568
1279080846	AT3G49470.1	71.22	'18.13.3.1'	'Protein modification.protein folding and quality control.NAC ribosome-associated chaperone complex.alpha subunit'	nascent polypeptide-associated complex subunit alpha-like protein 2 isoform X1 [Olea europaea var. sylvestris]	nascent polypeptide-associated complex subunit alpha-like protein 2	0.63	0.733	0.619
1408191624	AT3G12390.1	75.377	'18.13.3.1'	'Protein modification.protein folding and quality control.NAC ribosome-associated chaperone complex.alpha subunit'	hypothetical protein DM860_010342 [Cuscuta australis]	Nascent polypeptide-associated complex (NAC), alpha subunit family protein	0.588	0.667	0.698
1315943524	AT1G17880.1	84.768	'18.13.3.2'	'Protein modification.protein folding and quality control.NAC ribosome-associated chaperone complex.beta subunit'	hypothetical protein CUMW_230090 [Citrus unshiu]	basic transcription factor 3	0.512	0.606	0.675
1358167897	AT1G09210.1	79.475	'18.13.1.1.2'	'Protein modification.protein folding and quality control.N-glycan-dependent machinery.CNX-CRT cycle.CRT lectin chaperone'	Calreticulin [Rosa chinensis]	calreticulin 1b	0.378	0.4	0.734
1382343521	AT2G16600.1	85.161	'18.13.5.1'	'Protein modification.protein folding and quality control.protein folding catalyst activities.Cyclophilin protein folding catalyst'	cyclophilin 1, partial [Geissaspis descampsii]	rotamase CYP 3	1.488	1.265	1.578
1389809877	AT3G56070.2	86.628	'18.13.5.1'	'Protein modification.protein folding and quality control.protein folding catalyst activities.Cyclophilin protein folding catalyst'	peptidyl-prolyl cis-trans isomerase CYP19-3 [Cynara cardunculus var. scolymus]	rotamase cyclophilin 2	1.613	1.486	1.291
1358168932	AT5G02790.1	70.614	'18.12.1.3'	'Protein modification.S-glutathionylation and deglutathionylation.glutathione S-transferase activities.class lambda'	putative glutathione transferase [Rosa chinensis]	Glutathione S-transferase family protein	0.571	0.612	0.613
1365961825	AT2G30860.1	69.712	'18.12.1.5'	'Protein modification.S-glutathionylation and deglutathionylation.glutathione S-transferase activities.class phi'	glutathione S-transferase F9-like [Rosa chinensis]	glutathione S-transferase PHI 9	0.782	0.86	0.585
1358151840	AT2G47730.1	62.201	'18.12.1.5'	'Protein modification.S-glutathionylation and deglutathionylation.glutathione S-transferase activities.class phi'	putative glutathione transferase [Rosa chinensis]	glutathione S-transferase phi 8	0.744	0.632	0.906
1366009419	AT1G78380.1	73.611	'18.12.1.4'	'Protein modification.S-glutathionylation and deglutathionylation.glutathione S-transferase activities.class tau'	probable glutathione S-transferase [Rosa chinensis]	glutathione S-transferase TAU 19	1.516	0.844	1.319
1365939709	AT3G09270.1	48.815	'18.12.1.4'	'Protein modification.S-glutathionylation and deglutathionylation.glutathione S-transferase activities.class tau'	probable glutathione S-transferase [Rosa chinensis]	glutathione S-transferase TAU 8	0.578	0.733	0.609
				Protein translocation
1111069372	AT1G72960.1	72.503	'35.1'	'not assigned.annotated'	PREDICTED: protein ROOT HAIR DEFECTIVE 3-like [Nicotiana attenuata]	Root hair defective 3 GTP-binding protein (RHD3)	1.589	1.19	1.315
1358155475	AT5G45160.1	71.36	'35.1'	'not assigned.annotated'	putative P-loop containing nucleoside triphosphate hydrolase [Rosa chinensis]	Root hair defective 3 GTP-binding protein (RHD3)	1.918	1.512	1.749
1358153774	AT5G47540.1	85.131	'35.1'	'not assigned.annotated'	putative armadillo-like helical protein [Rosa chinensis]	Mo25 family protein	0.625	0.778	0.901
1366008510	AT5G55940.1	70.588	'35.1'	'not assigned.annotated'	ER membrane protein complex subunit 8/9 homolog [Rosa chinensis]	Uncharacterised protein family (UPF0172)	0.613	0.647	0.691
1366019798	AT5G11560.1	69.04	'35.2'	'not assigned.not annotated'	ER membrane protein complex subunit 1 [Rosa chinensis]	catalytics	1.538	1.336	1.411
1338418303	AT1G06950.1	75.258	'23.1.3.2'	'Protein translocation.chloroplast.inner envelope TIC translocation system.Tic110 component'	Protein TIC [Parasponia andersonii]	translocon at the inner envelope membrane of chloroplasts 110	1.389	1.53	1.296
460369292	AT2G17390.1	64.387	'23.1.1.1'	'Protein translocation.chloroplast.outer envelope insertion system.AKR2 chaperone'	ankyrin repeat domain-containing protein 2B [Solanum lycopersicum]	ankyrin repeat-containing 2B	0.606	0.774	0.778
1009115055	AT3G46740.1	87.41	'23.1.2.2'	'Protein translocation.chloroplast.outer envelope TOC translocation system.Toc75-III component'	protein TOC75-3, chloroplastic isoform X1 [Ziziphus jujuba]	translocon at the outer envelope membrane of chloroplasts 75-III	1.504	1.539	1.323
1366029461	AT2G36070.1	57.557	'23.2.3.3'	'Protein translocation.mitochondrion.inner mitochondrion membrane TIM translocation system.Tim44 component'	mitochondrial import inner membrane translocase subunit TIM44-2 [Rosa chinensis]	translocase inner membrane subunit 44-2	0.642	0.769	0.763
1358142148	AT5G53480.1	81.171	'23.5.1.2.1'	'Protein translocation.nucleus.nucleocytoplasmic transport.karyopherin beta transport receptors.IMB1 import karyopherin'	putative armadillo-like helical, importin subunit beta-1 [Rosa chinensis]	ARM repeat superfamily protein	1.527	1.493	1.41
1366002092	AT5G19820.1	83.229	'23.5.1.2.3'	'Protein translocation.nucleus.nucleocytoplasmic transport.karyopherin beta transport receptors.IMB3 import karyopherin'	importin-5 [Rosa chinensis]	ARM repeat superfamily protein	1.83	1.654	1.727
1358145368	AT4G27640.1	79.103	'23.5.1.2.4'	'Protein translocation.nucleus.nucleocytoplasmic transport.karyopherin beta transport receptors.IMB4 import karyopherin'	putative armadillo-like helical protein [Rosa chinensis]	ARM repeat superfamily protein	1.535	1.384	1.376
1365990974	AT2G31660.1	75.965	'23.5.1.2.7'	'Protein translocation.nucleus.nucleocytoplasmic transport.karyopherin beta transport receptors.IPO8 import karyopherin'	importin beta-like SAD2 [Rosa chinensis]	ARM repeat superfamily protein	1.738	1.424	1.88
1365934936	AT5G17020.1	87.268	'23.5.1.2.8'	'Protein translocation.nucleus.nucleocytoplasmic transport.karyopherin beta transport receptors.XPO1 export karyopherin'	protein EXPORTIN 1A [Rosa chinensis]	exportin 1A	1.879	1.606	1.537
1358184031	AT2G46520.1	69.27	'23.5.1.2.9'	'Protein translocation.nucleus.nucleocytoplasmic transport.karyopherin beta transport receptors.XPO2 export karyopherin'	hypothetical protein RchiOBHm_Chr1g0360031 [Rosa chinensis]	cellular apoptosis susceptibility protein, putative / importin-alpha re-exporter, putative	2.01	1.588	1.577
1358167504	AT3G05040.1	67.001	'23.5.1.2.12'	'Protein translocation.nucleus.nucleocytoplasmic transport.karyopherin beta transport receptors.XPO5 transport karyopherin'	putative exportin-1/Importin-beta [Rosa chinensis]	ARM repeat superfamily protein	2.304	1.714	1.799
1358170337	AT2G41620.1	73.148	'23.5.1.1.3.1'	'Protein translocation.nucleus.nucleocytoplasmic transport.nuclear pore complex (NPC).linker subcomplex.NUP93 scaffold nucleoporin'	putative nucleoporin interacting component Nup93/Nic96 [Rosa chinensis]	Nucleoporin interacting component (Nup93/Nic96-like) family protein	1.532	1.338	1.142
1358153049	AT4G32910.1	68.252	'23.5.1.1.1.5'	'Protein translocation.nucleus.nucleocytoplasmic transport.nuclear pore complex (NPC).outer ring.NUP75/85 scaffold nucleoporin'	putative nucleoporin Nup85 [Rosa chinensis]	CONTAINS InterPro DOMAIN/s: Nuclear pore complex protein, Nucleoporin Nup85-like (InterPro:IPR011502); Has 30201 Blast hits to 17322 proteins in 780 species: Archae - 12; Bacteria - 1396; Metazoa - 17338; Fungi - 3422; Plants - 5037; Viruses - 0; Other Eukaryotes - 2996 (source: NCBI BLink).	1.568	1.487	1.636
1366037644	AT5G60980.1	52.463	'35.2'	'not assigned.not annotated'	ras GTPase-activating protein-binding protein 1 [Rosa chinensis]	Nuclear transport factor 2 (NTF2) family protein with RNA binding (RRM-RBD-RNP motifs) domain	0.653	1.031	0.905
1366024566	AT3G25150.1	45.575	'35.2'	'not assigned.not annotated'	ras GTPase-activating protein-binding protein 1 [Rosa chinensis]	Nuclear transport factor 2 (NTF2) family protein with RNA binding (RRM-RBD-RNP motifs) domain	0.53	0.623	0.639
1358165399	AT1G27310.1	90.909	'35.1'	'not assigned.annotated'	putative nuclear transport factor 2, NTF2-like domain-containing protein [Rosa chinensis]	nuclear transport factor 2A	0.544	0.473	0.946
				Protein degradation
1338422575	AT5G36210.1	74.775	'35.1'	'not assigned.annotated'	Peptidase [Parasponia andersonii]	alpha/beta-Hydrolases superfamily protein	1.382	1.524	1.379
1335244710	AT3G03380.1	67.164	'35.1'	'not assigned.annotated'	protease Do-like 7-like protein [Trifolium pratense]	DegP protease 7	1.363	1.586	1.103
356575387	AT1G50380.1	76.989	'35.2'	'not assigned.not annotated'	uncharacterized protein LOC100820540 [Glycine max]	Prolyl oligopeptidase family protein	1.468	1.67	1.073
1365961871	AT1G79690.1	73.8	'35.1'	'not assigned.annotated'	nudix hydrolase 3 isoform X1 [Rosa chinensis]	nudix hydrolase homolog 3	0.977	0.887	0.65
1394363774	AT3G12490.2	62.069	'35.1'	'not assigned.annotated'	cystatin [Fragaria chiloensis]	cystatin B	0.626	0.721	0.693
1358175633	AT1G71950.1	69.231	'35.2'	'not assigned.not annotated'	putative tripeptidyl-peptidase II [Rosa chinensis]	Proteinase inhibitor, propeptide	0.699	0.642	0.983
1358152450	AT1G47710.1	64.103	'35.1'	'not assigned.annotated'	putative Serpin family protein [Rosa chinensis]	Serine protease inhibitor (SERPIN) family protein	0.649	0.639	0.671
1366029031	AT4G31300.3	87.069	'19.2.1.2.1'	'Protein degradation.26S proteasome.20S core protease.beta-type subunits.beta type-1 component'	proteasome subunit beta type-6 [Rosa chinensis]	N-terminal nucleophile aminohydrolases (Ntn hydrolases) superfamily protein	0.611	0.766	0.735
1358164103	AT3G22630.1	85.644	'19.2.1.2.4'	'Protein degradation.26S proteasome.20S core protease.beta-type subunits.beta type-4 component'	putative proteasome endopeptidase complex [Rosa chinensis]	20S proteasome beta subunit D1	0.648	0.652	0.623
1365965066	AT2G20580.1	84.848	'19.2.2.2.1'	'Protein degradation.26S proteasome.regulatory particle.non-ATPase subunits.RPN1 regulatory component'	LOW QUALITY PROTEIN: 26S proteasome non-ATPase regulatory subunit 2 homolog A [Rosa chinensis]	26S proteasome regulatory subunit S2 1A	1.742	1.494	1.549
1340514386	AT5G23540.1	95.146	'19.2.2.2.10'	'Protein degradation.26S proteasome.regulatory particle.non-ATPase subunits.RPN11 regulatory component'	26S proteasome non-ATPase regulatory subunit 14 homolog [Lactuca sativa]	Mov34/MPN/PAD-1 family protein	0.603	0.759	0.885
1269958913	AT2G26590.3	68.954	'19.2.2.2.12'	'Protein degradation.26S proteasome.regulatory particle.non-ATPase subunits.RPN13 regulatory component'	26S proteasome regulatory subunit RPN13-like isoform X1 [Durio zibethinus]	regulatory particle non-ATPase 13	0.521	0.617	0.81
1358161498	AT2G32730.1	86.183	'19.2.2.2.2'	'Protein degradation.26S proteasome.regulatory particle.non-ATPase subunits.RPN2 regulatory component'	putative 26S proteasome regulatory complex, non-ATPase subcomplex, Rpn2/Psmd1 subunit [Rosa chinensis]	26S proteasome regulatory complex, non-ATPase subcomplex, Rpn2/Psmd1 subunit	1.704	1.418	1.4
1358150504	AT1G20200.1	81.352	'19.2.2.2.3'	'Protein degradation.26S proteasome.regulatory particle.non-ATPase subunits.RPN3 regulatory component'	putative proteasome component (PCI) domain, 26S proteasome regulatory subunit [Rosa chinensis]	PAM domain (PCI/PINT associated module) protein	1.753	1.439	1.542
1366040505	AT4G19006.1	86.269	'19.2.2.2.8'	'Protein degradation.26S proteasome.regulatory particle.non-ATPase subunits.RPN9 regulatory component'	26S proteasome non-ATPase regulatory subunit 13 homolog B [Rosa chinensis]	Proteasome component (PCI) domain protein	1.599	1.082	1.43
1366007042	AT3G13330.1	73.231	'35.1'	'not assigned.annotated'	proteasome activator subunit 4 [Rosa chinensis]	proteasome activating protein 200	1.893	1.55	1.708
1358183791	AT5G10770.1	55.507	'19.5.3.1'	'Protein degradation.peptidase families.aspartic-type peptidase activities.pepsin-type protease'	putative nepenthesin [Rosa chinensis]	Eukaryotic aspartyl protease family protein	1.762	1.419	1.342
1366030188	AT4G33090.1	76.25	'19.5.5.6.5'	'Protein degradation.peptidase families.metallopeptidase activities.aminopeptidase activities.M1 neutral/aromatic-hydroxyl amino acid aminopeptidase'	aminopeptidase M1 [Rosa chinensis]	aminopeptidase M1	1.882	1.523	1.635
1358179681	AT5G40770.1	84.727	'19.5.5.8.1.2.2'	'Protein degradation.peptidase families.metallopeptidase activities.FtsH endopeptidase activities.FtsH mitochondrial protease complexes.FtsH3/10 matrix-AAA protease heterodimers.prohibitin component'	putative prohibitin, Band 7 domain-containing protein [Rosa chinensis]	prohibitin 3	0.584	0.497	0.607
947078157	AT1G03860.3	83.688	'35.1'	'not assigned.annotated'	hypothetical protein GLYMA_12G207500 [Glycine max]	prohibitin 2	0.535	0.598	0.607
1358170229	AT2G41790.1	72.314	'19.5.5.4.2'	'Protein degradation.peptidase families.metallopeptidase activities.M16 families.Nardilysin-like peptidase'	putative insulysin [Rosa chinensis]	Insulinase (Peptidase family M16) family protein	2.032	1.58	1.598
703063216	AT1G51980.1	63.511	'2.4.3.3.1'	'Cellular respiration.oxidative phosphorylation.cytochrome c reductase complex.MPP-type peptidase component.alpha subunit'	mitochondrial-processing peptidase subunit alpha [Morus notabilis]	Insulinase (Peptidase family M16) protein	0.589	0.746	0.686
1216953186	AT3G02090.1	78.759	'2.4.3.3.2'	'Cellular respiration.oxidative phosphorylation.cytochrome c reductase complex.MPP-type peptidase component.beta subunit'	probable mitochondrial-processing peptidase subunit beta, mitochondrial [Hevea brasiliensis]	Insulinase (Peptidase family M16) protein	0.651	0.657	0.756
1137191229	AT4G01320.1	88.378	'19.5.5.5.2'	'Protein degradation.peptidase families.metallopeptidase activities.M48 families.STE24 zinc metalloprotease'	Peptidase M48 [Corchorus capsularis]	Peptidase family M48 family protein	2.119	1.34	1.765
1358143520	AT1G12410.1	73.103	'19.5.2.4.1'	'Protein degradation.peptidase families.serine-type peptidase activities.mitochondrion Clp-type protease complex.ClpP2 proteolytic component'	putative endopeptidase Clp [Rosa chinensis]	CLP protease proteolytic subunit 2	0.932	0.608	0.948
1358185634	AT4G20850.1	74.904	'19.5.2.1.7'	'Protein degradation.peptidase families.serine-type peptidase activities.subtilisin-type protease families.SBT6.2 protease'	putative tripeptidyl-peptidase II [Rosa chinensis]	tripeptidyl peptidase ii	1.685	1.533	1.475
1269943976	AT1G51710.1	78.882	'19.5.1.6'	'Protein degradation.peptidase families.cysteine-type peptidase activities.ubiquitin-specific protease'	ubiquitin carboxyl-terminal hydrolase 6-like [Durio zibethinus]	ubiquitin-specific protease 6	1.247	1.573	1.099
1358169822	AT3G11910.2	85.022	'19.5.1.6'	'Protein degradation.peptidase families.cysteine-type peptidase activities.ubiquitin-specific protease'	putative ubiquitinyl hydrolase 1 [Rosa chinensis]	ubiquitin-specific protease 13	1.651	1.475	1.357
1358143338	AT4G11740.1	52.124	'35.1'	'not assigned.annotated'	putative UBX domain-containing protein 2/7 [Rosa chinensis]	Ubiquitin-like superfamily protein	0.373	0.487	0.58
1365934796	AT2G02560.2	82.348	'19.4.3.4'	'Protein degradation.peptide tagging.Related-to-Ubiquitin (RUB/NEDD8)-anchor modification (neddylation).CAND1 adaptor protein exchange factor'	cullin-associated NEDD8-dissociated protein 1 [Rosa chinensis]	cullin-associated and neddylation dissociated	1.817	1.641	1.658
1366033059	AT4G17510.1	74.359	'19.4.3.2.2'	'Protein degradation.peptide tagging.Related-to-Ubiquitin (RUB/NEDD8)-anchor modification (neddylation).RUB maturation.UCH3 ubiquitin carboxyl-terminal hydrolase'	ubiquitin carboxyl-terminal hydrolase 3 [Rosa chinensis]	ubiquitin C-terminal hydrolase 3	0.687	0.657	0.86
1366011758	AT5G55160.1	94.382	'19.4.2.1'	'Protein degradation.peptide tagging.Small-Ubiquitin-like-Modifier (SUMO)-anchor modification (sumoylation).SUMO ubiquitin-fold protein'	small ubiquitin-related modifier 1 [Rosa chinensis]	small ubiquitin-like modifier 2	0.608	0.644	0.762
1365980670	AT2G36060.1	95.205	'19.4.1.7.1.2'	'Protein degradation.peptide tagging.Ubiquitin (UBQ)-anchor addition (ubiquitylation).Lys-63-linked polyubiquitination.Ubc13-Uev1 conjugating E2 complex.Uev1 component'	ubiquitin-conjugating enzyme E2 variant 1C [Rosa chinensis]	MMS ZWEI homologue 3	0.556	0.594	0.772
1338463846	AT2G30110.1	77.532	'19.4.1.3'	'Protein degradation.peptide tagging.Ubiquitin (UBQ)-anchor addition (ubiquitylation).UBA-activating E1 protein'	Ubiquitin-activating enzyme E [Trema orientale]	ubiquitin-activating enzyme 1	1.84	1.626	1.626
1358168382	AT5G06460.1	75.872	'19.4.1.3'	'Protein degradation.peptide tagging.Ubiquitin (UBQ)-anchor addition (ubiquitylation).UBA-activating E1 protein'	putative ubiquitin/SUMO-activating enzyme E1, ubiquitin-activating enzyme E1 [Rosa chinensis]	ubiquitin activating enzyme 2	1.64	1.513	1.48
1220068783	AT1G63800.1	82.54	'19.4.1.4'	'Protein degradation.peptide tagging.Ubiquitin (UBQ)-anchor addition (ubiquitylation).UBC-conjugating E2 protein'	ubiquitin-conjugating enzyme E2 4-like [Prunus avium]	ubiquitin-conjugating enzyme 5	0.727	0.605	0.943
1338408238	AT1G78870.2	95.804	'19.4.1.4'	'Protein degradation.peptide tagging.Ubiquitin (UBQ)-anchor addition (ubiquitylation).UBC-conjugating E2 protein'	Ubiquitin-fold modifier-conjugating enzyme [Parasponia andersonii]	ubiquitin-conjugating enzyme 35	0.627	0.566	0.75
1484687567	AT4G05050.3	95.614	'19.4.1.1'	'Protein degradation.peptide tagging.Ubiquitin (UBQ)-anchor addition (ubiquitylation).UBQ ubiquitin-fold protein'	polyubiquitin 11-like [Papaver somniferum]	ubiquitin 11	0.64	0.725	0.733
1358151825	AT4G02570.4	82.927	'19.4.1.5.4.1.2'	'Protein degradation.peptide tagging.Ubiquitin (UBQ)-anchor addition (ubiquitylation).UBQ-ligase E3 activities.Cullin-based ubiquitylation complexes.SKP1-CUL1-FBX (SCF) E3 ligase complexes.CUL1/CUL2 scaffold component'	putative cullin protein, neddylation [Rosa chinensis]	cullin 1	1.556	1.467	1.492
1338430554	AT1G75950.1	80.503	'19.4.1.5.4.1.1'	'Protein degradation.peptide tagging.Ubiquitin (UBQ)-anchor addition (ubiquitylation).UBQ-ligase E3 activities.Cullin-based ubiquitylation complexes.SKP1-CUL1-FBX (SCF) E3 ligase complexes.SKP1/ASK1 target protein binding component'	S-phase kinase-associated protein [Parasponia andersonii]	S phase kinase-associated protein 1	0.555	0.841	0.699
1338606837	AT5G42190.1	92.982	'19.4.1.5.4.1.1'	'Protein degradation.peptide tagging.Ubiquitin (UBQ)-anchor addition (ubiquitylation).UBQ-ligase E3 activities.Cullin-based ubiquitylation complexes.SKP1-CUL1-FBX (SCF) E3 ligase complexes.SKP1/ASK1 target protein binding component'	SKP1-like protein 1B [Capsella rubella]	E3 ubiquitin ligase SCF complex subunit SKP1/ASK1 family protein	0.567	0.864	0.662
1220048888	AT4G38600.1	73.947	'19.4.1.5.1'	'Protein degradation.peptide tagging.Ubiquitin (UBQ)-anchor addition (ubiquitylation).UBQ-ligase E3 activities.HECT E3 monomeric ligase'	E3 ubiquitin-protein ligase UPL3 [Prunus avium]	HEAT repeat ;HECT-domain (ubiquitin-transferase)	1.736	1.454	1.459
				Cytoskeleton
1408184341	AT5G20890.1	89.044	'20.3.1.2'	'Cytoskeleton.actin and tubulin folding.CCT chaperonin folding complex.CCT2 beta subunit'	hypothetical protein DM860_011715 [Cuscuta australis]	TCP-1/cpn60 chaperonin family protein	0.367	0.582	0.633
1340504700	AT3G11830.1	90.689	'20.3.1.7'	'Cytoskeleton.actin and tubulin folding.CCT chaperonin folding complex.CCT7 eta subunit'	T-complex protein 1 subunit eta [Lactuca sativa]	TCP-1/cpn60 chaperonin family protein	1.232	1.571	1.3
1366008938	AT1G29990.1	84.375	'20.3.2.6'	'Cytoskeleton.actin and tubulin folding.Prefoldin co-chaperone complex.PFD6 component'	prefoldin subunit 6 [Rosa chinensis]	prefoldin 6	0.492	0.622	0.597
1279008955	AT5G35700.1	68.75	'20.2.2.4'	'Cytoskeleton.microfilament network.actin polymerisation.fimbrin actin-crosslinking factor'	fimbrin-5-like [Olea europaea var. sylvestris]	fimbrin-like protein 2	1.613	1.322	1.539
1279765823	AT2G41740.1	70.582	'20.2.2.5'	'Cytoskeleton.microfilament network.actin polymerisation.villin actin-crosslinking factor'	villin-3-like [Cucurbita moschata]	villin 2	1.43	1.641	1.257
1358172442	AT5G20490.1	82.646	'20.2.4.1'	'Cytoskeleton.microfilament network.myosin microfilament-based motor protein activities.class XI myosin'	putative myosin ATPase [Rosa chinensis]	Myosin family protein with Dil domain	1.533	1.57	1.374
1358181073	AT1G60500.1	64.207	'35.1'	'not assigned.annotated'	putative dynamin GTPase [Rosa chinensis]	Dynamin related protein 4C	1.801	1.337	1.407
1139775668	AT4G04020.1	62.614	'35.1'	'not assigned.annotated'	hypothetical protein PRUPE_4G014000 [Prunus persica]	fibrillin	0.539	0.643	0.648
1358172517	AT1G77550.1	65.888	'35.2'	'not assigned.not annotated'	putative tubulin-tyrosine ligase/Tubulin polyglutamylase, leucine-rich repeat domain, L [Rosa chinensis]	tubulin-tyrosine ligases;tubulin-tyrosine ligases	1.648	1.228	1.471
				Cell Wall
1130839931	AT1G26340.1	69.403	'21.9.1.7.1.3'	'Cell wall.cutin and suberin.cuticular lipid formation.alkane-forming pathway.CER1-CER3 alkane-forming complex.Cyt-b5 component'	Cyt-b5 domain-containing protein [Cephalotus follicularis]	cytochrome B5 isoform A	0.92	0.607	1.121
1365978744	AT5G17770.1	83.094	'50.1.6'	'Enzyme classification.EC_1 oxidoreductases.EC_1.6 oxidoreductase acting on NADH or NADPH'	NADH--cytochrome b5 reductase 1 [Rosa chinensis]	NADH:cytochrome B5 reductase 1	1.598	1.288	1.522
1358166949	AT5G23190.1	73.814	'21.9.1.3'	'Cell wall.cutin and suberin.cuticular lipid formation.very-long-chain fatty acyl omega-hydroxylase'	putative alkane 1-monooxygenase [Rosa chinensis]	cytochrome P450, family 86, subfamily B, polypeptide 1	1.725	1.659	1.482
1204928578	AT2G40890.1	78.895	'21.6.1.2'	'Cell wall.lignin.monolignol synthesis.coumarate 3-hydroxylase (C3H)'	LOW QUALITY PROTEIN: cytochrome P450 98A2 [Herrania umbratica]	cytochrome P450, family 98, subfamily A, polypeptide 3	2.465	2.099	1.876
1358155395	AT5G36110.1	46	'50.1.13'	'Enzyme classification.EC_1 oxidoreductases.EC_1.14 oxidoreductase acting on paired donor with incorporation or reduction of molecular oxygen'	putative cytochrome P450 [Rosa chinensis]	cytochrome P450, family 716, subfamily A, polypeptide 1	1.388	1.563	1.21
1220068392	AT1G74380.1	82.159	'21.2.1.1.2'	'Cell wall.hemicellulose.xyloglucan.synthesis.UDP-xylose-dependent 1,6-alpha-xylosyltransferase'	probable xyloglucan 6-xylosyltransferase 5 [Prunus avium]	xyloglucan xylosyltransferase 5	1.617	1.129	1.397
1365989352	AT5G49360.1	74.323	'21.3.2.2.2.2'	'Cell wall.pectin.rhamnogalacturonan I.modification and degradation.alpha-L-arabinofuranosidase activities.bifunctional BXL-type alpha-L-arabinofuranosidase and beta-D-xylosidase'	putative beta-D-xylosidase [Rosa chinensis]	beta-xylosidase 1	1.691	1.767	1.314
1371492882	AT1G31850.2	75.285	'35.1'	'not assigned.annotated'	Methyltransferase [Actinidia chinensis var. chinensis]	S-adenosyl-L-methionine-dependent methyltransferases superfamily protein	1.988	1.608	1.825
1358185377	AT5G62350.1	59.116	'35.1'	'not assigned.annotated'	putative pectinesterase [Rosa chinensis]	Plant invertase/pectin methylesterase inhibitor superfamily protein	0.833	0.906	0.587
1358162222	#N/A	#N/A	'35.2'	'not assigned.not annotated'	hypothetical protein RchiOBHm_Chr4g0394491 [Rosa chinensis]	#N/A	0.552	0.835	0.714
				Chromatin organisation
1394867911	AT5G37150.1	38.375	'12.1.5'	'Chromatin organisation.histones.H4-type histone'	putative ATP-dependent helicase C29A10.10c [Zea mays]	P-loop containing nucleoside triphosphate hydrolases superfamily protein	0.611	0.708	0.672
1484717543	AT5G02560.1	85.294	'12.1.2'	'Chromatin organisation.histones.H2A-type histone'	histone H2A-like, partial [Papaver somniferum]	histone H2A 12	0.593	1.097	0.858
1139790692	AT5G59970.1	82.796	'12.1.5'	'Chromatin organisation.histones.H4-type histone'	hypothetical protein PRUPE_2G224400 [Prunus persica]	Histone superfamily protein	0.455	0.693	0.593
1366038800	AT1G48410.1	82.515	'12.5.1.1'	'Chromatin organisation.DNA methylation.canonical RNA-directed DNA methylation pathway.AGO siRNA-integrating factor'	protein argonaute 1-like [Rosa chinensis]	Stabilizer of iron transporter SufD / Polynucleotidyl transferase	1.732	1.602	1.593
1365965255	AT2G19520.1	80.357	'12.2.1.3'	'Chromatin organisation.histone chaperone activities.CAF1 histone chaperone complex.CAF1c/MSI component'	WD-40 repeat-containing protein MSI4-like [Rosa chinensis]	Transducin family protein / WD-40 repeat family protein	1.389	1.261	1.524
				DNA damage
731403625	AT1G79650.1	69.249	'35.1'	'not assigned.annotated'	PREDICTED: ubiquitin receptor RAD23b [Vitis vinifera]	Rad23 UV excision repair protein family	0.656	0.796	0.822
1358165905	AT3G02540.3	64.203	'35.1'	'not assigned.annotated'	putative UV excision repair protein Rad23 [Rosa chinensis]	Rad23 UV excision repair protein family	0.693	0.655	0.878
1365968311	AT3G02540.1	65.268	'35.1'	'not assigned.annotated'	ubiquitin receptor RAD23d-like isoform X1 [Rosa chinensis]	Rad23 UV excision repair protein family	0.607	0.618	0.748
1201311960	AT4G05420.1	86.717	'14.5.3.4.1'	'DNA damage response.DNA repair mechanisms.nucleotide excision repair (NER).UV-damaged DNA-binding protein (UV-DDB) heterodimer.DDB1 component'	Cleavage/polyadenylation specificity factor [Macleaya cordata]	damaged DNA binding protein 1A	1.575	1.554	1.468
1366004721	AT5G22470.1	67.324	'14.5.5.3'	'DNA damage response.DNA repair mechanisms.nonhomologous end-joining repair (NHEJ).poly-(ADP-ribose) polymerase (PARP3)'	poly [ADP-ribose] polymerase 3 [Rosa chinensis]	NAD+ ADP-ribosyltransferases;NAD+ ADP-ribosyltransferases	1.964	1.179	1.3
				Cell cycle
1130853613	AT5G46280.1	73.146	'13.2.2.1.2.2'	'Cell cycle.interphase.DNA replication.preinitiation.MCM replicative DNA helicase complex.MCM3 component'	ketoacyl-synt domain-containing protein/MCM domain-containing protein/Ketoacyl-synt_C domain-containing protein [Cephalotus follicularis]	Minichromosome maintenance (MCM2/3/5) family protein	1.476	1.256	1.502
1102709875	AT4G39080.1	76.914	'13.2.2.1.2.3'	'Cell cycle.interphase.DNA replication.preinitiation.MCM replicative DNA helicase complex.MCM4 component'	hypothetical protein TanjilG_03408 [Lupinus angustifolius]	vacuolar proton ATPase A3	1.558	1.26	1.1
1366009954	AT1G04760.1	82.192	'13.4.2.2.4'	'Cell cycle.cytokinesis.cell-plate formation.SNARE cell-plate vesicle fusion complex.VAMP721/VAMP722 R-SNARE component'	vesicle-associated membrane protein 721-like [Rosa chinensis]	vesicle-associated membrane protein 726	1.84	1.569	1.437
1365991864	AT3G25800.1	93.697	'13.4.1.2.4'	'Cell cycle.cytokinesis.preprophase microtubule organization.TON1-TRM-PP2A (TTP) preprophase band formation complex.PP2A-phosphatase scaffolding component'	serine/threonine-protein phosphatase 2A 65 kDa regulatory subunit A beta isoform [Rosa chinensis]	protein phosphatase 2A subunit A2	1.454	1.559	1.519
				Vescicle trafficking
1358158793	AT5G22780.1	81.293	'22.1.3.1'	'Vesicle trafficking.clathrin coated vesicle (CCV) machinery.AP-2 cargo adaptor complex.AP2A large alpha subunit'	putative adaptor protein complex AP-2, alpha subunit [Rosa chinensis]	Adaptor protein complex AP-2, alpha subunit	1.555	1.441	1.333
1366052780	AT3G01780.1	83.616	'22.1.4.1'	'Vesicle trafficking.clathrin coated vesicle (CCV) machinery.TPLATE AP-2 co-adaptor complex.TPLATE component'	protein TPLATE [Rosa chinensis]	ARM repeat superfamily protein	2.035	1.92	1.545
1366006490	AT2G20760.1	57.426	'22.1.1.2'	'Vesicle trafficking.clathrin coated vesicle (CCV) machinery.clathrin triskelion.light chain'	clathrin light chain 1-like [Rosa chinensis]	Clathrin light chain protein	0.483	0.615	0.631
1358184991	AT3G11130.1	92.758	'22.1.1.1'	'Vesicle trafficking.clathrin coated vesicle (CCV) machinery.clathrin triskelion.heavy chain'	putative clathrin, heavy chain [Rosa chinensis]	Clathrin, heavy chain	1.907	1.797	1.657
1365989294	AT1G60070.1	76.484	'22.1.2.1'	'Vesicle trafficking.clathrin coated vesicle (CCV) machinery.AP-1 trans-Golgi network cargo adaptor complex.AP1G large gamma subunit'	AP-1 complex subunit gamma-2-like isoform X1 [Rosa chinensis]	Adaptor protein complex AP-1, gamma subunit	1.658	1.536	1.495
1358175032	AT4G12770.1	45.78	'22.1.6.4'	'Vesicle trafficking.clathrin coated vesicle (CCV) machinery.CCV accessory factors.AUL clathrin uncoating protein'	putative DnaJ domain-containing protein [Rosa chinensis]	Chaperone DnaJ-domain superfamily protein	0.607	0.862	0.768
1358173449	AT3G50590.1	73.877	'22.1.4.4'	'Vesicle trafficking.clathrin coated vesicle (CCV) machinery.TPLATE AP-2 co-adaptor complex.TWD40 component'	putative transcription factor WD40-like family [Rosa chinensis]	Transducin/WD40 repeat-like superfamily protein	1.89	1.869	2.012
1358143151	AT4G23460.1	86.142	'22.1.2.2'	'Vesicle trafficking.clathrin coated vesicle (CCV) machinery.AP-1 trans-Golgi network cargo adaptor complex.AP1/2B large beta subunit'	putative clathrin adaptor, alpha/beta/gamma-adaptin, appendage, Ig-like subdomain-containing protein [Rosa chinensis]	Adaptin family protein	1.543	1.416	1.462
1149837202	AT5G11710.1	42.9	'35.1'	'not assigned.annotated'	clathrin interactor EPSIN 1 isoform X1 [Aegilops tauschii subsp. tauschii]	ENTH/VHS family protein	0.725	0.584	0.781
1366038848	AT3G18060.1	75.806	'35.1'	'not assigned.annotated'	actin-interacting protein 1-2 isoform X1 [Rosa chinensis]	transducin family protein / WD-40 repeat family protein	1.551	1.395	1.42
1358153430	AT4G29160.3	73.636	'22.6.4.3.2'	'Vesicle trafficking.endomembrane trafficking.ESCRT (Endosomal Sorting Complex Required for Transport) complexes.ESCRT-III complex.VPS32/SNF7 component'	putative transcription factor bZIP family [Rosa chinensis]	SNF7 family protein	0.645	0.694	0.761
1365973102	AT1G17730.1	88.177	'22.6.4.3.5'	'Vesicle trafficking.endomembrane trafficking.ESCRT (Endosomal Sorting Complex Required for Transport) complexes.ESCRT-III complex.VPS46/CHMP1 associated protein'	ESCRT-related protein CHMP1B [Rosa chinensis]	vacuolar protein sorting 46.1	0.656	0.783	0.764
1371501805	AT3G10640.1	77.966	'22.6.4.3.6'	'Vesicle trafficking.endomembrane trafficking.ESCRT (Endosomal Sorting Complex Required for Transport) complexes.ESCRT-III complex.VPS60 associated protein'	Charged multivesicular body protein [Actinidia chinensis var. chinensis]	SNF7 family protein	0.589	0.692	0.707
1276263176	AT2G14740.2	83.802	'22.6.2.1'	'Vesicle trafficking.endomembrane trafficking.vacuolar sorting.VSR vacuolar sorting receptor'	hypothetical protein CDL12_07551 [Handroanthus impetiginosus]	vaculolar sorting receptor 3	1.51	1.343	1.315
1009136954	AT5G25260.1	74.423	'22.2.1'	'Vesicle trafficking.clathrin-independent machinery.Flotillin-like protein'	flotillin-like protein 4 [Ziziphus jujuba]	SPFH/Band 7/PHB domain-containing membrane-associated protein family	0.742	0.877	0.48
1358153651	AT3G24350.1	68.555	'22.8.1.3'	'Vesicle trafficking.SNARE target membrane recognition and fusion complexes.Qa-type SNARE components.SYP3-group protein'	putative syntaxin-5, Sly1p-binding domain-containing protein [Rosa chinensis]	syntaxin of plants 32	0.658	0.724	0.69
1344027028	AT5G46860.1	57.854	'22.8.1.2'	'Vesicle trafficking.SNARE target membrane recognition and fusion complexes.Qa-type SNARE components.SYP2-group protein'	syntaxin-22-like [Quercus suber]	Syntaxin/t-SNARE family protein	1.7	1.462	1.501
6094439	AT3G16640.1	75.882	'35.1'	'not assigned.annotated'	RecName: Full=Translationally-controlled tumor protein homolog; Short=TCTP	translationally controlled tumor protein	0.518	0.604	0.639
1516521240	AT2G33870.1	91.284	'22.9.1.1'	'Vesicle trafficking.regulation of membrane tethering and fusion.RAB-GTPase activities.A-class RAB GTPase'	unnamed protein product [Brassica rapa]	RAB GTPase homolog A1H	0.982	0.765	0.659
1229774619	AT5G60860.1	88.94	'22.9.1.1'	'Vesicle trafficking.regulation of membrane tethering and fusion.RAB-GTPase activities.A-class RAB GTPase'	ras-related protein RABA1f-like [Momordica charantia]	RAB GTPase homolog A1F	0.619	0.934	0.688
1358149204	AT4G34450.1	85.682	'22.3.1.4.2'	'Vesicle trafficking.Coat protein I (COPI) coatomer machinery.coat protein complex.cargo adaptor F-subcomplex.gamma subunit'	putative coatomer/calthrin adaptor appendage subdomain, coatomer gamma subunit [Rosa chinensis]	coatomer gamma-2 subunit, putative / gamma-2 coat protein, putative / gamma-2 COP, putative	1.735	1.537	1.617
1139762327	AT3G43300.1	74.305	'22.3.3.2'	'Vesicle trafficking.Coat protein I (COPI) coatomer machinery.ARF-GTPase guanyl-nucleotide exchange factor (ARF-GEF) activities.BIG-type ARF-GEF factor'	hypothetical protein PRUPE_7G189500 [Prunus persica]	HOPM interactor 7	1.76	1.732	1.669
1366008889	AT5G54310.1	53.42	'22.3.4.2'	'Vesicle trafficking.Coat protein I (COPI) coatomer machinery.ARF-GTPase-activating (ARF-GAP) activities.class II ARF-GAP protein'	probable ADP-ribosylation factor GTPase-activating protein AGD5 [Rosa chinensis]	ARF-GAP domain 5	0.643	0.929	0.808
1358163762	AT4G31480.2	84.372	'22.3.1.4.1'	'Vesicle trafficking.Coat protein I (COPI) coatomer machinery.coat protein complex.cargo adaptor F-subcomplex.beta subunit'	putative coatomer beta subunit (COPB1), coatomer beta subunit, appendage platform protein [Rosa chinensis]	Coatomer, beta subunit	2.223	1.89	1.806
1344027951	AT3G60860.1	77.227	'22.3.3.2'	'Vesicle trafficking.Coat protein I (COPI) coatomer machinery.ARF-GTPase guanyl-nucleotide exchange factor (ARF-GEF) activities.BIG-type ARF-GEF factor'	brefeldin A-inhibited guanine nucleotide-exchange protein 2-like [Quercus suber]	SEC7-like guanine nucleotide exchange family protein	2.421	1.855	1.848
1358142046	AT1G62020.1	84.521	'22.3.1.1'	'Vesicle trafficking.Coat protein I (COPI) coatomer machinery.coat protein complex.alpha subunit'	putative transcription factor WD40-like family [Rosa chinensis]	Coatomer, alpha subunit	1.754	1.6	1.579
951025830	AT3G07100.1	60.89	'22.4.1.3.2'	'Vesicle trafficking.Coat protein II (COPII) coatomer machinery.coat protein complex.Sec23/24 cargo adaptor subcomplex.Sec24 component'	protein transport protein Sec24-like At3g07100 [Vigna radiata var. radiata]	Sec23/Sec24 protein transport family protein	1.989	2.054	1.781
1365936353	AT3G63460.1	65.388	'22.4.1.2'	'Vesicle trafficking.Coat protein II (COPII) coatomer machinery.coat protein complex.Sec31 scaffolding component'	protein transport protein SEC31 homolog B [Rosa chinensis]	transducin family protein / WD-40 repeat family protein	1.646	1.597	1.522
1371506823	AT4G02080.1	93.264	'22.4.2.1'	'Vesicle trafficking.Coat protein II (COPII) coatomer machinery.coat protein recruiting.Sar1-type GTPase'	GTP-binding protein like [Actinidia chinensis var. chinensis]	secretion-associated RAS super family 2	0.948	0.652	0.903
1366025079	AT3G18860.1	71.974	'35.1'	'not assigned.annotated'	phospholipase A-2-activating protein isoform X1 [Rosa chinensis]	transducin family protein / WD-40 repeat family protein	1.507	1.367	1.25
359475193	AT3G19240.1	74.533	'35.1'	'not assigned.annotated'	PREDICTED: protein CYPRO4 [Vitis vinifera]	Vacuolar import/degradation, Vid27-related protein	2.365	2	1.692
1220053043	AT1G50500.1	82.31	'22.7.1.3'	'Vesicle trafficking.target membrane tethering.GARP/EARP (Golgi-/Endosome-Associated-Retrograde-Protein) complexes.VPS53/HIT1 component'	vacuolar protein sorting-associated protein 53 A isoform X1 [Prunus avium]	Membrane trafficking VPS53 family protein	1.384	1.562	1.373
1358152195	AT5G11040.1	75.332	'22.7.7.2.1'	'Vesicle trafficking.target membrane tethering.TRAPP (Trafficking-Protein-Particle) complexes.TRAPP-II complex-specific components.TRS120/VAN4 component'	putative TRAPP II complex, Trs120 protein [Rosa chinensis]	TRS120	1.669	1.669	1.613
1365971882	AT5G66030.1	67.012	'22.7.8.1'	'Vesicle trafficking.target membrane tethering.Golgi membrane tethering factors.GRIP-type golgin'	LOW QUALITY PROTEIN: protein GRIP-like [Rosa chinensis]	Golgi-localized GRIP domain-containing protein	0.656	0.842	0.765
1431608256	AT3G27530.1	67.699	'22.7.8.7'	'Vesicle trafficking.target membrane tethering.Golgi membrane tethering factors.GC6-type golgin'	golgin candidate 6-like [Arachis hypogaea]	golgin candidate 6	1.439	1.578	1.281
1344021394	AT2G05170.1	78.079	'22.7.6.1'	'Vesicle trafficking.target membrane tethering.HOPS/CORVET membrane tethering complexes.VPS11 component'	vacuolar protein-sorting-associated protein 11 homolog isoform X1 [Quercus suber]	vacuolar protein sorting 11	1.69	1.722	1.309
1358151927	AT4G02350.1	72.512	'22.7.3.7'	'Vesicle trafficking.target membrane tethering.Exocyst complex.SEC15 component'	putative exocyst complex component EXOC6/Sec15, mammalian uncoordinated 13, domain 2 [Rosa chinensis]	exocyst complex component sec15B	1.859	1.588	1.453
1365979062	AT1G71820.1	88.889	'22.7.3.4'	'Vesicle trafficking.target membrane tethering.Exocyst complex.SEC6 component'	exocyst complex component SEC6 [Rosa chinensis]	SEC6	1.524	1.509	1.386
802592758	AT1G47550.1	87.039	'22.7.3.2'	'Vesicle trafficking.target membrane tethering.Exocyst complex.SEC3 component'	exocyst complex component SEC3A [Jatropha curcas]	exocyst complex component sec3A	1.771	1.614	1.517
1216966820	AT2G17980.1	80.738	'35.1'	'not assigned.annotated'	SEC1 family transport protein SLY1-like [Hevea brasiliensis]	Sec1/munc18-like (SM) proteins superfamily	1.122	1.747	1.445
1366037716	AT1G72160.1	66.181	'35.1'	'not assigned.annotated'	patellin-3 [Rosa chinensis]	Sec14p-like phosphatidylinositol transfer family protein	1.464	1.502	1.157
1358169333	AT3G09980.1	77.528	'35.2'	'not assigned.not annotated'	putative RAB6-interacting golgin [Rosa chinensis]	Family of unknown function (DUF662)	0.673	0.66	0.723
1371494657	AT2G01690.1	78.366	'35.1'	'not assigned.annotated'	hypothetical protein CEY00_Acc28380 [Actinidia chinensis var. chinensis]	ARM repeat superfamily protein	1.736	1.614	1.558
1431657956	AT1G61150.1	84.711	'35.1'	'not assigned.annotated'	protein GID8 homolog [Arachis hypogaea]	LisH and RanBPM domains containing protein	0.654	0.86	0.722
				Unknown function
1366023064	AT3G19000.1	63.352	'50.1.13'	'Enzyme classification.EC_1 oxidoreductases.EC_1.14 oxidoreductase acting on paired donor with incorporation or reduction of molecular oxygen'	uncharacterized protein LOC112170876 [Rosa chinensis]	2-oxoglutarate (2OG) and Fe(II)-dependent oxygenase superfamily protein	0.668	0.536	0.659
802666105	AT5G34850.1	77.263	'35.1'	'not assigned.annotated'	bifunctional purple acid phosphatase 26 [Jatropha curcas]	purple acid phosphatase 26	1.889	0.928	0.764
1358180349	AT5G12470.1	73.264	'35.1'	'not assigned.annotated'	hypothetical protein RchiOBHm_Chr1g0317941 [Rosa chinensis]	Protein of unknown function (DUF3411)	2.137	1.453	1.816
1375913791	AT5G15270.1	66.023	'35.1'	'not assigned.annotated'	KH domain-containing protein At4g18375 isoform X1 [Populus trichocarpa]	RNA-binding KH domain-containing protein	1.194	1.572	1.14
1344113182	AT5G06970.1	69.153	'35.1'	'not assigned.annotated'	hypothetical protein GOBAR_DD16530 [Gossypium barbadense]	Protein of unknown function (DUF810)	1.87	1.778	1.731
1279007574	AT1G10950.1	86.092	'35.1'	'not assigned.annotated'	transmembrane 9 superfamily member 1-like [Olea europaea var. sylvestris]	transmembrane nine 1	2.036	1.54	1.544
1365990355	AT3G01680.1	32.153	'35.1'	'not assigned.annotated'	protein SIEVE ELEMENT OCCLUSION B-like [Rosa chinensis]	CONTAINS InterPro DOMAIN/s: Mediator complex subunit Med28 (InterPro:IPR021640); BEST Arabidopsis thaliana protein match is: unknown protein (TAIR:AT3G01670.1); Has 122 Blast hits to 112 proteins in 13 species: Archae - 0; Bacteria - 0; Metazoa - 0; Fungi - 0; Plants - 122; Viruses - 0; Other Eukaryotes - 0 (source: NCBI BLink).	1.903	1.372	1.73
1139794081	AT1G04430.2	79.589	'35.1'	'not assigned.annotated'	hypothetical protein PRUPE_1G040400 [Prunus persica]	S-adenosyl-L-methionine-dependent methyltransferases superfamily protein	1.691	1.491	1.497
1130858176	AT3G45600.1	74.386	'35.1'	'not assigned.annotated'	Tetraspannin domain-containing protein [Cephalotus follicularis]	tetraspanin3	2.511	2.421	1.398
1220069231	AT5G10840.1	85.826	'35.1'	'not assigned.annotated'	transmembrane 9 superfamily member 8 [Prunus avium]	Endomembrane protein 70 protein family	2.751	2.09	2.171
1179552949	AT4G31080.1	61.728	'35.1'	'not assigned.annotated'	uncharacterized protein At2g24330-like [Dendrobium catenatum]	Protein of unknown function (DUF2296)	1.463	1.279	1.502
1039018276	AT4G33640.1	100	'35.1'	'not assigned.annotated'	costars family protein [Arabidopsis thaliana]	unknown protein; Has 30201 Blast hits to 17322 proteins in 780 species: Archae - 12; Bacteria - 1396; Metazoa - 17338; Fungi - 3422; Plants - 5037; Viruses - 0; Other Eukaryotes - 2996 (source: NCBI BLink).	0.663	0.544	0.728
1358154991	AT1G30070.1	69.545	'35.2'	'not assigned.not annotated'	putative Siah interacting protein [Rosa chinensis]	SGS domain-containing protein	0.653	0.767	0.799
1147603641	AT5G64130.1	64.545	'35.2'	'not assigned.not annotated'	uncharacterized protein LOC109722241 isoform X1 [Ananas comosus]	cAMP-regulated phosphoprotein 19-related protein	0.545	0.548	0.714
1375880509	AT4G35220.1	69.13	'35.2'	'not assigned.not annotated'	uncharacterized protein LOC7457549 [Populus trichocarpa]	Cyclase family protein	0.637	0.597	0.699
1358153809	AT4G12590.1	89.837	'35.2'	'not assigned.not annotated'	putative integral membrane protein EMC3/TMCO1 [Rosa chinensis]	Protein of unknown function DUF106, transmembrane	1.532	1.283	1.226
1139769143	AT3G51730.1	59.756	'35.2'	'not assigned.not annotated'	hypothetical protein PRUPE_6G290000 [Prunus persica]	saposin B domain-containing protein	0.659	0.846	0.796
1220087561	AT4G13200.1	65.421	'35.2'	'not assigned.not annotated'	LOW QUALITY PROTEIN: uncharacterized protein At4g13200, chloroplastic [Prunus avium]	unknown protein; FUNCTIONS IN: molecular_function unknown; INVOLVED IN: biological_process unknown; LOCATED IN: thylakoid, chloroplast thylakoid membrane, chloroplast, plastoglobule; EXPRESSED IN: 22 plant structures; EXPRESSED DURING: 13 growth stages; Has 97 Blast hits to 97 proteins in 46 species: Archae - 0; Bacteria - 65; Metazoa - 2; Fungi - 0; Plants - 28; Viruses - 0; Other Eukaryotes - 2…	0.709	0.639	0.818
1358178271	AT2G32520.1	82.158	'35.2'	'not assigned.not annotated'	putative 2-oxo-3-(5-oxofuran-2-ylidene)propanoate lactonase [Rosa chinensis]	alpha/beta-Hydrolases superfamily protein	0.548	0.609	0.656
1139795581	AT3G16760.1	51.866	'35.2'	'not assigned.not annotated'	hypothetical protein PRUPE_1G130400 [Prunus persica]	Tetratricopeptide repeat (TPR)-like superfamily protein	0.589	0.725	0.797
1358147436	AT2G15220.1	49.321	'35.2'	'not assigned.not annotated'	hypothetical protein RchiOBHm_Chr6g0244521 [Rosa chinensis]	Plant basic secretory protein (BSP) family protein	0.556	0.578	0.727
